# Supplementary material for: Diagnostic Power of MicroRNAs in Melanoma: Integrating Machine Learning for Enhanced Accuracy and Pathway Analysis
Source: J Cell Mol Med. 2025 Jan 17;29(2):e70367. doi: 10.1111/jcmm.70367 (PMC11740884; doi:10.1111/jcmm.70367)
Supplement: Supplementary file 2 — Appendix S2 [file JCMM-29-e70367-s001.xlsx]

## Sheet: diagnosis tissue up reg
GSE19387	GSE24996	GSE34460	GSE35579	GSE62372	GSE183116
hsa-let-7b	hsa-miR-106b	hsa-miR-1260	hsa-miR-105	hsa-let-7a	hsa-miR-21
	hsa-miR-130b	hsa-miR-1274a	hsa-miR-106b	hsa-miR-1270
	hsa-miR-142	hsa-miR-1274b	hsa-miR-10a	hsa-miR-142
	hsa-miR-146b	hsa-miR-130b	hsa-miR-1202	hsa-miR-155
	hsa-miR-155	hsa-miR-142	hsa-miR-1228	hsa-miR-181a
	hsa-miR-15a	hsa-miR-155	hsa-miR-1229	hsa-miR-184
	hsa-miR-15b	hsa-miR-21	hsa-miR-1248	hsa-miR-195
	hsa-miR-17	hsa-miR-22	hsa-miR-1260	hsa-miR-202
	hsa-miR-185	hsa-miR-3663	hsa-miR-1269	hsa-miR-21
	hsa-miR-18a	hsa-miR-4281	hsa-miR-1273	hsa-miR-299
	hsa-miR-20b	hsa-miR-4286	hsa-miR-1274a	hsa-miR-326
	hsa-miR-21	hsa-miR-663	hsa-miR-1274b	hsa-miR-381
	hsa-miR-22	hsa-miR-720	hsa-miR-1280	hsa-miR-485
	hsa-miR-223		hsa-miR-1285	hsa-miR-490
	hsa-miR-301		hsa-miR-1300	hsa-miR-492
	hsa-miR-338		hsa-miR-1308	hsa-miR-509
	hsa-miR-339		hsa-miR-1321	hsa-miR-519e
	hsa-miR-340		hsa-miR-137	hsa-miR-525
	hsa-miR-363		hsa-miR-142	hsa-miR-551b
	hsa-miR-424		hsa-miR-146a	hsa-miR-557
	hsa-miR-425		hsa-miR-146b	hsa-miR-602
	hsa-miR-766		hsa-miR-155	hsa-miR-615
			hsa-miR-1826	hsa-miR-622
			hsa-miR-185	hsa-miR-665
			hsa-miR-18b	hsa-miR-675
			hsa-miR-192	hsa-miR-874
			hsa-miR-196a	hsa-miR-891a
			hsa-miR-198
			hsa-miR-20b
			hsa-miR-21
			hsa-miR-25
			hsa-miR-30c
			hsa-miR-335
			hsa-miR-338
			hsa-miR-363
			hsa-miR-424
			hsa-miR-425
			hsa-miR-450a
			hsa-miR-450b
			hsa-miR-493
			hsa-miR-494
			hsa-miR-519e
			hsa-miR-542
			hsa-miR-548g
			hsa-miR-548h
			hsa-miR-565
			hsa-miR-566
			hsa-miR-576
			hsa-miR-577
			hsa-miR-591
			hsa-miR-603
			hsa-miR-618
			hsa-miR-663b
			hsa-miR-664
			hsa-miR-671
			hsa-miR-675
			hsa-miR-767
			hsa-miR-769
			hsa-miR-801
			hsa-miR-9
			hsa-miR-923
			hsa-miR-93
			hsa-miR-95

## Sheet: diagnosis tissue down reg
GSE19387	GSE24996	GSE34460	GSE35579	GSE62372	GSE183116
hsa-miR-132	hsa-let-7a	hsa-let-7a	hsa-let-7a	hsa-let-7a	hsa-miR-139
hsa-miR-22	hsa-let-7b	hsa-let-7f	hsa-let-7c	hsa-let-7b
hsa-let-7i	hsa-let-7c	hsa-miR-100	hsa-miR-100	hsa-let-7c
	hsa-miR-100	hsa-miR-139	hsa-miR-106a	hsa-let-7d
	hsa-miR-125a	hsa-miR-149	hsa-miR-1249	hsa-let-7f
	hsa-miR-125b	hsa-miR-183	hsa-miR-1256	hsa-miR-1201
	hsa-miR-181a	hsa-miR-200a	hsa-miR-125b	hsa-miR-125a
	hsa-miR-193b	hsa-miR-204	hsa-miR-127	hsa-miR-125b
	hsa-miR-195	hsa-miR-224	hsa-miR-1270	hsa-miR-130a
	hsa-miR-199b	hsa-miR-23a	hsa-miR-1290	hsa-miR-1826
	hsa-miR-204	hsa-miR-23b	hsa-miR-1294	hsa-miR-193b
	hsa-miR-211	hsa-miR-24	hsa-miR-139	hsa-miR-195
	hsa-miR-214	hsa-miR-26a	hsa-miR-140	hsa-miR-196a
	hsa-miR-23a	hsa-miR-26b	hsa-miR-141	hsa-miR-19b
	hsa-miR-23b	hsa-miR-27b	hsa-miR-145	hsa-miR-203
	hsa-miR-26a	hsa-miR-328	hsa-miR-147b	hsa-miR-205
	hsa-miR-27b	hsa-miR-378	hsa-miR-149	hsa-miR-211
	hsa-miR-324	hsa-miR-429	hsa-miR-154	hsa-miR-23b
	hsa-miR-328	hsa-miR-4317	hsa-miR-181a	hsa-miR-24
	hsa-miR-365	hsa-miR-455	hsa-miR-182	hsa-miR-26a
	hsa-miR-422b	hsa-miR-574	hsa-miR-183	hsa-miR-26b
	hsa-miR-509	hsa-miR-664	hsa-miR-188	hsa-miR-320a
	hsa-miR-513		hsa-miR-189	hsa-miR-320b
	hsa-miR-572		hsa-miR-191	hsa-miR-320c
	hsa-miR-574		hsa-miR-193a	hsa-miR-361
	hsa-miR-575		hsa-miR-193b	hsa-miR-550
	hsa-miR-638		hsa-miR-195	hsa-miR-668
	hsa-miR-768		hsa-miR-199a
	hsa-miR-99a		hsa-miR-199a
			hsa-miR-199b
			hsa-miR-19b
			hsa-miR-200a
			hsa-miR-200b
			hsa-miR-200c
			hsa-miR-203
			hsa-miR-204
			hsa-miR-205
			hsa-miR-211
			hsa-miR-214
			hsa-miR-218
			hsa-miR-224
			hsa-miR-23b
			hsa-miR-24
			hsa-miR-26b
			hsa-miR-27a
			hsa-miR-27b
			hsa-miR-299
			hsa-miR-29b
			hsa-miR-301b
			hsa-miR-30e
			hsa-miR-323
			hsa-miR-335
			hsa-miR-365
			hsa-miR-367
			hsa-miR-374b
			hsa-miR-376a
			hsa-miR-378
			hsa-miR-411
			hsa-miR-429
			hsa-miR-431
			hsa-miR-433
			hsa-miR-449a
			hsa-miR-455
			hsa-miR-483
			hsa-miR-497
			hsa-miR-499
			hsa-miR-505
			hsa-miR-508
			hsa-miR-510
			hsa-miR-511
			hsa-miR-513
			hsa-miR-513a
			hsa-miR-513c
			hsa-miR-525
			hsa-miR-543
			hsa-miR-548d
			hsa-miR-548i
			hsa-miR-567
			hsa-miR-574
			hsa-miR-589
			hsa-miR-607
			hsa-miR-636
			hsa-miR-653
			hsa-miR-664
			hsa-miR-708
			hsa-miR-744
			hsa-miR-770
			hsa-miR-873
			hsa-miR-875
			hsa-miR-876
			hsa-miR-885
			hsa-miR-888
			hsa-miR-890
			hsa-miR-891a
			hsa-miR-891b
			hsa-miR-921
			hsa-miR-933
			hsa-miR-96
			hsa-miR-99a

## Sheet: prognosis tissue up reg
GSE19387	GSE24996	GSE34460	GSE35579	GSE62372-GPL19295	GSE62372-GPL19296MET	GSE62372-GPL19296ULC	GSE211098
hsa-miR-342	hsa-miR-574	hsa-miR-9	hsa-miR-142	hsa-miR-451	hsa-miR-142	hsa-miR-21	hsa-miR-223
hsa-miR-146a	hsa-miR-324	hsa-miR-542	hsa-miR-1296	hsa-miR-629	hsa-miR-221	hsa-miR-106b	hsa-miR-196b
hsa-miR-422b		hsa-miR-9	hsa-miR-21			hsa-miR-22	hsa-miR-135b
hsa-miR-30b		hsa-miR-34c	hsa-miR-145			hsa-miR-191	hsa-miR-363
		hsa-miR-424				hsa-miR-1274b	hsa-miR-21
		hsa-miR-542				hsa-miR-1260	hsa-miR-29a
		hsa-miR-1471				hsa-miR-1290	hsa-miR-148a
		hsa-miR-3917				hsa-miR-491
		hsa-miR-503				hsa-miR-129
		hsa-miR-3125				hsa-miR-185
		hsa-miR-424				hsa-miR-492
		hsa-miR-148a
		hsa-miR-15b
		hsa-miR-185
		hsa-miR-15a
		hsa-miR-16

## Sheet: prognosis tissue down reg
GSE19387	GSE24996	GSE34460	GSE35579	GSE62372-GPL19295	GSE62372-GPL19296MET	GSE62372-GPL19296ULC	GSE211098
hsa-miR-324	hsa-miR-21	hsa-miR-27a	hsa-miR-452	hsa-miR-601	hsa-miR-1908	hsa-miR-1284	hsa-miR-802
hsa-miR-22	hsa-miR-768	hsa-miR-24	hsa-miR-519e	hsa-miR-132		hsa-miR-483	hsa-miR-208b
hsa-miR-191	hsa-miR-625	hsa-miR-222	hsa-miR-200c	hsa-miR-548b		hsa-miR-4268	hsa-miR-299
hsa-miR-484		hsa-miR-92a	hsa-miR-198	hsa-miR-203		hsa-miR-1908	hsa-miR-147b
		hsa-miR-17	hsa-miR-205	hsa-miR-205		hsa-miR-382	hsa-miR-411
		hsa-miR-31	hsa-miR-203			hsa-miR-4312	hsa-miR-758
		hsa-miR-4291				hsa-miR-4290	hsa-miR-1224
		hsa-miR-486				hsa-miR-552	hsa-miR-6720
		hsa-miR-31				hsa-miR-489	hsa-miR-1275
						hsa-miR-2113	hsa-miR-133a
						hsa-miR-150	hsa-miR-1973
						hsa-miR-3165	hsa-miR-1204
						hsa-miR-29b	hsa-miR-376c
							hsa-miR-133a
							hsa-miR-489
							hsa-miR-1
							hsa-miR-4286
							hsa-miR-206
