# Supplementary material for: Diagnostic Power of MicroRNAs in Melanoma: Integrating Machine Learning for Enhanced Accuracy and Pathway Analysis
Source: J Cell Mol Med. 2025 Jan 17;29(2):e70367. doi: 10.1111/jcmm.70367 (PMC11740884; doi:10.1111/jcmm.70367)
Supplement: Supplementary file 3 — Appendix S3 [file JCMM-29-e70367-s003.csv]

ID	Accession	Target	TargetID	Experiment	Literature	Tissue
hsa-mir-24-3p	MIMAT0000080	AAMP	14	Microarray	19748357	Skin
hsa-mir-24-3p	MIMAT0000080	ACACA	31	Microarray	19748357	Skin
hsa-mir-24-3p	MIMAT0000080	ACOX1	51	HITS-CLIP	19536157	Skin
hsa-mir-24-3p	MIMAT0000080	ACTL6A	86	Microarray	19748357	Skin
hsa-mir-24-3p	MIMAT0000080	ACVR1B	91	Luciferase reporter assay//PAR-CLIP//Reporter assay//Western blot	17906079|23592263|20371350	Skin
hsa-mir-24-3p	MIMAT0000080	ADD1	118	Microarray	19748357	Skin
hsa-mir-24-3p	MIMAT0000080	ADD3	120	Microarray	19748357	Skin
hsa-mir-24-3p	MIMAT0000080	AK4	205	Sequencing	20371350	Skin
hsa-mir-24-3p	MIMAT0000080	ALDOA	226	HITS-CLIP	23824327	Skin
hsa-mir-24-3p	MIMAT0000080	ALOX5AP	241	PAR-CLIP	27292025	Skin
hsa-mir-24-3p	MIMAT0000080	AMPD2	271	CLASH	23622248	Skin
hsa-mir-24-3p	MIMAT0000080	ANPEP	290	Microarray	19748357	Skin
hsa-mir-24-3p	MIMAT0000080	APAF1	317	HITS-CLIP	23824327	Skin
hsa-mir-24-3p	MIMAT0000080	XIAP	331	HITS-CLIP//qRT-PCR//Reporter assay//Western blot	22733138|23824327	Skin
hsa-mir-24-3p	MIMAT0000080	ARL1	400	Microarray	19748357	Skin
hsa-mir-24-3p	MIMAT0000080	ATF3	467	PAR-CLIP	22012620	Skin
hsa-mir-24-3p	MIMAT0000080	ATP5B	506	CLASH	23622248	Skin
hsa-mir-24-3p	MIMAT0000080	ATP6V1A	523	HITS-CLIP	23824327	Skin
hsa-mir-24-3p	MIMAT0000080	CCND1	595	Luciferase reporter assay//Microarray//qRT-PCR//Western blot	23174883	Skin
hsa-mir-24-3p	MIMAT0000080	BCL2L2	599	Microarray	19748357	Skin
hsa-mir-24-3p	MIMAT0000080	BCL7A	605	CLASH	23622248	Skin
hsa-mir-24-3p	MIMAT0000080	BMP7	655	HITS-CLIP	23824327	Skin
hsa-mir-24-3p	MIMAT0000080	POLR3D	661	HITS-CLIP	23824327	Skin
hsa-mir-24-3p	MIMAT0000080	BRCA1	672	Luciferase reporter assay//Microarray//qRT-PCR//Reporter assay//Western blot	19748357|20018894	Skin
hsa-mir-24-3p	MIMAT0000080	CASP10	843	HITS-CLIP	19536157	Skin
hsa-mir-24-3p	MIMAT0000080	CCNA2	890	Luciferase reporter assay//Microarray//qRT-PCR//Reporter assay//Western blot	19748357	Skin
hsa-mir-24-3p	MIMAT0000080	CCNB1	891	Microarray	19748357	Skin
hsa-mir-24-3p	MIMAT0000080	CCNG1	900	CLASH	23622248	Skin
hsa-mir-24-3p	MIMAT0000080	CD3D	915	HITS-CLIP//PAR-CLIP	21572407|23824327	Skin
hsa-mir-24-3p	MIMAT0000080	CD34	947	qRT-PCR	19748357	Skin
hsa-mir-24-3p	MIMAT0000080	CDK1	983	Microarray//qRT-PCR//Reporter assay//Western blot	19748357	Skin
hsa-mir-24-3p	MIMAT0000080	CDH7	1005	HITS-CLIP	23824327	Skin
hsa-mir-24-3p	MIMAT0000080	CDK4	1019	Luciferase reporter assay//Microarray//qRT-PCR//Reporter assay//Western blot	19748357	Skin
hsa-mir-24-3p	MIMAT0000080	CDKN1B	1027	Flow//Luciferase reporter assay//Microarray//qRT-PCR//Sequencing//Western blot	17627278|20816961|20371350|19748357|23553486|26847530|26044523	Skin
hsa-mir-24-3p	MIMAT0000080	CDKN2A	1029	qRT-PCR//Reporter assay//Western blot	18365017	Skin
hsa-mir-24-3p	MIMAT0000080	CHEK1	1111	qRT-PCR//Reporter assay//Western blot	19748357	Skin
hsa-mir-24-3p	MIMAT0000080	CIRBP	1153	Microarray	19748357	Skin
hsa-mir-24-3p	MIMAT0000080	COL8A1	1295	HITS-CLIP	23824327	Skin
hsa-mir-24-3p	MIMAT0000080	COX6B1	1340	HITS-CLIP	23313552	Skin
hsa-mir-24-3p	MIMAT0000080	CPE	1363	HITS-CLIP	23824327	Skin
hsa-mir-24-3p	MIMAT0000080	CPT1A	1374	HITS-CLIP	19536157	Skin
hsa-mir-24-3p	MIMAT0000080	CRX	1406	HITS-CLIP	23824327	Skin
hsa-mir-24-3p	MIMAT0000080	CRY2	1408	HITS-CLIP	23824327	Skin
hsa-mir-24-3p	MIMAT0000080	MAPK14	1432	Luciferase reporter assay//Reporter assay	15131085	Skin
hsa-mir-24-3p	MIMAT0000080	CSK	1445	Microarray	19748357	Skin
hsa-mir-24-3p	MIMAT0000080	NCAN	1463	Luciferase reporter assay//qRT-PCR//Western blot	27349868	Skin
hsa-mir-24-3p	MIMAT0000080	CSTF1	1477	HITS-CLIP	23824327	Skin
hsa-mir-24-3p	MIMAT0000080	CSTF3	1479	Microarray	19748357	Skin
hsa-mir-24-3p	MIMAT0000080	CYP11B2	1585	Luciferase reporter assay//qRT-PCR	23836801	Skin
hsa-mir-24-3p	MIMAT0000080	CYP51A1	1595	HITS-CLIP	23824327	Skin
hsa-mir-24-3p	MIMAT0000080	DARS	1615	HITS-CLIP	23824327	Skin
hsa-mir-24-3p	MIMAT0000080	DDX5	1655	CLASH	23622248	Skin
hsa-mir-24-3p	MIMAT0000080	DHCR24	1718	Microarray	19748357	Skin
hsa-mir-24-3p	MIMAT0000080	DHFR	1719	Luciferase reporter assay//Microarray//Western blot	17686970|19748357	Skin
hsa-mir-24-3p	MIMAT0000080	DNA2	1763	HITS-CLIP	23824327|23313552	Skin
hsa-mir-24-3p	MIMAT0000080	DSC2	1824	Microarray	19748357	Skin
hsa-mir-24-3p	MIMAT0000080	DUSP7	1849	PAR-CLIP	23592263	Skin
hsa-mir-24-3p	MIMAT0000080	DVL3	1857	PAR-CLIP	23592263|21572407	Skin
hsa-mir-24-3p	MIMAT0000080	E2F1	1869	qRT-PCR	19748357	Skin
hsa-mir-24-3p	MIMAT0000080	E2F2	1870	Luciferase reporter assay//Microarray//qRT-PCR//Western blot	19748357	Skin
hsa-mir-24-3p	MIMAT0000080	E2F3	1871	Microarray//qRT-PCR	19748357	Skin
hsa-mir-24-3p	MIMAT0000080	EEF1A1	1915	CLASH	23622248	Skin
hsa-mir-24-3p	MIMAT0000080	EIF2S3	1968	HITS-CLIP//Luciferase reporter assay//Microarray	19748357|24234653|23824327	Skin
hsa-mir-24-3p	MIMAT0000080	EIF5	1983	PAR-CLIP	23446348	Skin
hsa-mir-24-3p	MIMAT0000080	EMP1	2012	PAR-CLIP	23592263	Skin
hsa-mir-24-3p	MIMAT0000080	EMP2	2013	HITS-CLIP	23824327	Skin
hsa-mir-24-3p	MIMAT0000080	EPB41	2035	HITS-CLIP	23824327	Skin
hsa-mir-24-3p	MIMAT0000080	CLN8	2055	PAR-CLIP	23592263|20371350	Skin
hsa-mir-24-3p	MIMAT0000080	ERBB3	2065	HITS-CLIP//Microarray	19748357|23824327	Skin
hsa-mir-24-3p	MIMAT0000080	EREG	2069	PAR-CLIP	26701625	Skin
hsa-mir-24-3p	MIMAT0000080	FAH	2184	Microarray	19748357	Skin
hsa-mir-24-3p	MIMAT0000080	FANCF	2188	HITS-CLIP	23824327	Skin
hsa-mir-24-3p	MIMAT0000080	FEN1	2237	Luciferase reporter assay//Microarray//qRT-PCR//Reporter assay//Western blot	19748357	Skin
hsa-mir-24-3p	MIMAT0000080	GPC4	2239	HITS-CLIP	23824327	Skin
hsa-mir-24-3p	MIMAT0000080	FGF11	2256	Luciferase reporter assay//Microarray//qRT-PCR//Western blot	27538493	Skin
hsa-mir-24-3p	MIMAT0000080	FGFR3	2261	Luciferase reporter assay//Microarray//qRT-PCR//Western blot	23174883	Skin
hsa-mir-24-3p	MIMAT0000080	FKBP1B	2281	Sequencing	20371350	Skin
hsa-mir-24-3p	MIMAT0000080	FNTB	2342	Microarray	19748357	Skin
hsa-mir-24-3p	MIMAT0000080	FOSL2	2355	HITS-CLIP	23824327	Skin
hsa-mir-24-3p	MIMAT0000080	FPR1	2357	HITS-CLIP	27418678	Skin
hsa-mir-24-3p	MIMAT0000080	GABRB3	2562	PAR-CLIP	22012620	Skin
hsa-mir-24-3p	MIMAT0000080	GATA3	2625	Luciferase reporter assay	26834155	Skin
hsa-mir-24-3p	MIMAT0000080	GATA6	2627	HITS-CLIP	23824327	Skin
hsa-mir-24-3p	MIMAT0000080	NIPSNAP2	2631	Microarray	19748357	Skin
hsa-mir-24-3p	MIMAT0000080	GGCX	2677	HITS-CLIP	23824327	Skin
hsa-mir-24-3p	MIMAT0000080	GCLM	2730	CLASH	23622248	Skin
hsa-mir-24-3p	MIMAT0000080	GLUL	2752	Sequencing	20371350	Skin
hsa-mir-24-3p	MIMAT0000080	GMFB	2764	Microarray	19748357	Skin
hsa-mir-24-3p	MIMAT0000080	GRK4	2868	HITS-CLIP	23824327	Skin
hsa-mir-24-3p	MIMAT0000080	GRINA	2907	PAR-CLIP	23592263	Skin
hsa-mir-24-3p	MIMAT0000080	GTF2E1	2960	Microarray	19748357	Skin
hsa-mir-24-3p	MIMAT0000080	GTF3C2	2976	Microarray	19748357	Skin
hsa-mir-24-3p	MIMAT0000080	H2AFX	3014	GFP reporter assay//Immunoprecipitaion//LacZ reporter assay//Luciferase reporter assay//Microarray//PAR-CLIP//qRT-PCR//Reporter assay//Western blot	19377482|19748357|24854275|28386126|26701625	Skin
hsa-mir-24-3p	MIMAT0000080	HBQ1	3049	Microarray	19748357	Skin
hsa-mir-24-3p	MIMAT0000080	HDAC1	3065	Sequencing	20371350	Skin
hsa-mir-24-3p	MIMAT0000080	HEXA	3073	HITS-CLIP	23824327	Skin
hsa-mir-24-3p	MIMAT0000080	UBE2K	3093	PAR-CLIP	23446348|20371350	Skin
hsa-mir-24-3p	MIMAT0000080	HINT1	3094	HITS-CLIP	23824327	Skin
hsa-mir-24-3p	MIMAT0000080	HMGB2	3148	Microarray	19748357	Skin
hsa-mir-24-3p	MIMAT0000080	HMOX1	3162	Luciferase reporter assay//Western blot	24854275	Skin
hsa-mir-24-3p	MIMAT0000080	HNF4A	3172	ELISA//Flow//Immunohistochemistry//Immunoprecipitaion//In situ hybridization//Luciferase reporter assay//Microarray//qRT-PCR//Western blot	20018894|22153071	Skin
hsa-mir-24-3p	MIMAT0000080	HNRNPA1	3178	PAR-CLIP	23592263|24398324|20371350|26701625|27292025	Skin
hsa-mir-24-3p	MIMAT0000080	AGFG1	3267	Microarray	19748357	Skin
hsa-mir-24-3p	MIMAT0000080	HSF2	3298	Microarray	19748357	Skin
hsa-mir-24-3p	MIMAT0000080	NDST1	3340	Luciferase reporter assay//qRT-PCR//Western blot	23884416	Skin
hsa-mir-24-3p	MIMAT0000080	HUS1	3364	HITS-CLIP	23824327	Skin
hsa-mir-24-3p	MIMAT0000080	IDS	3423	HITS-CLIP	24906430	Skin
hsa-mir-24-3p	MIMAT0000080	IFNG	3458	Luciferase reporter assay//qRT-PCR//Western blot	24704866	Skin
hsa-mir-24-3p	MIMAT0000080	IFNR	3466	Luciferase reporter assay//qRT-PCR	25030422	Skin
hsa-mir-24-3p	MIMAT0000080	IGF1	3479	HITS-CLIP	23824327	Skin
hsa-mir-24-3p	MIMAT0000080	IGF2R	3482	HITS-CLIP	23824327	Skin
hsa-mir-24-3p	MIMAT0000080	IL1B	3553	Microarray//qRT-PCR	28057018	Skin
hsa-mir-24-3p	MIMAT0000080	IL4	3565	Luciferase reporter assay	26834155	Skin
hsa-mir-24-3p	MIMAT0000080	IL18	3606	Microarray//qRT-PCR	28057018	Skin
hsa-mir-24-3p	MIMAT0000080	ING1	3621	HITS-CLIP	23824327	Skin
hsa-mir-24-3p	MIMAT0000080	INSIG1	3638	Immunofluorescence//PAR-CLIP//qRT-PCR//Western blot	24677249|23592263|24398324|20371350	Skin
hsa-mir-24-3p	MIMAT0000080	ITGB3	3690	HITS-CLIP	23824327	Skin
hsa-mir-24-3p	MIMAT0000080	JARID2	3720	Sequencing	20371350	Skin
hsa-mir-24-3p	MIMAT0000080	KCNJ5	3762	HITS-CLIP	27418678	Skin
hsa-mir-24-3p	MIMAT0000080	KCNJ14	3770	Sequencing	20371350	Skin
hsa-mir-24-3p	MIMAT0000080	KCNK2	3776	HITS-CLIP	23824327	Skin
hsa-mir-24-3p	MIMAT0000080	LBR	3930	Sequencing	20371350	Skin
hsa-mir-24-3p	MIMAT0000080	LDHA	3939	HITS-CLIP//Luciferase reporter assay//qRT-PCR	23064179|23824327	Skin
hsa-mir-24-3p	MIMAT0000080	LDHB	3945	Luciferase reporter assay//qRT-PCR	23064179	Skin
hsa-mir-24-3p	MIMAT0000080	LIMS1	3987	HITS-CLIP	24906430	Skin
hsa-mir-24-3p	MIMAT0000080	LLGL1	3996	HITS-CLIP//Microarray	19748357|23824327|23313552	Skin
hsa-mir-24-3p	MIMAT0000080	MCM4	4173	Microarray//qRT-PCR	19748357	Skin
hsa-mir-24-3p	MIMAT0000080	MDM4	4194	HITS-CLIP	23824327	Skin
hsa-mir-24-3p	MIMAT0000080	MEN1	4221	Luciferase reporter assay//Northern blot//PAR-CLIP//qRT-PCR//Western blot	22761894|23592263|26701625	Skin
hsa-mir-24-3p	MIMAT0000080	MAP3K9	4293	Luciferase reporter assay//Microarray	24234653	Skin
hsa-mir-24-3p	MIMAT0000080	MMP14	4323	Luciferase reporter assay	24990232	Skin
hsa-mir-24-3p	MIMAT0000080	ALDH6A1	4329	HITS-CLIP	23313552	Skin
hsa-mir-24-3p	MIMAT0000080	MT1E	4493	PAR-CLIP	23592263	Skin
hsa-mir-24-3p	MIMAT0000080	MT1M	4499	Luciferase reporter assay//qRT-PCR//Western blot	27650047	Skin
hsa-mir-24-3p	MIMAT0000080	MXI1	4601	Luciferase reporter assay//qRT-PCR//Western blot	23254855	Skin
hsa-mir-24-3p	MIMAT0000080	MYC	4609	Immunohistochemistry//In situ hybridization//Luciferase reporter assay//Microarray//qRT-PCR//Reporter assay//Western blot	19748357|26159387	Skin
hsa-mir-24-3p	MIMAT0000080	MYH9	4627	HITS-CLIP	23824327	Skin
hsa-mir-24-3p	MIMAT0000080	NARS	4677	HITS-CLIP	23824327	Skin
hsa-mir-24-3p	MIMAT0000080	NASP	4678	Microarray	19748357	Skin
hsa-mir-24-3p	MIMAT0000080	NDUFA7	4701	HITS-CLIP	23824327	Skin
hsa-mir-24-3p	MIMAT0000080	NFE2L1	4779	HITS-CLIP	23824327	Skin
hsa-mir-24-3p	MIMAT0000080	NFKBIA	4792	Microarray	19748357	Skin
hsa-mir-24-3p	MIMAT0000080	NFX1	4799	HITS-CLIP	23824327	Skin
hsa-mir-24-3p	MIMAT0000080	NHS	4810	PAR-CLIP	24398324|20371350	Skin
hsa-mir-24-3p	MIMAT0000080	NOS3	4846	Immunocytochemistry//Luciferase reporter assay//qRT-PCR//Western blot	23774796|25920448	Skin
hsa-mir-24-3p	MIMAT0000080	NOTCH1	4851	Reporter assay	15131085	Skin
hsa-mir-24-3p	MIMAT0000080	SLC11A2	4891	Microarray	19748357	Skin
hsa-mir-24-3p	MIMAT0000080	OLR1	4973	HITS-CLIP	23824327	Skin
hsa-mir-24-3p	MIMAT0000080	PA2G4	5036	Microarray	19748357	Skin
hsa-mir-24-3p	MIMAT0000080	FURIN	5045	Luciferase reporter assay//Microarray//qRT-PCR//Western blot	20945401|22260784	Skin
hsa-mir-24-3p	MIMAT0000080	PAFAH1B2	5049	HITS-CLIP	23824327	Skin
hsa-mir-24-3p	MIMAT0000080	PCK2	5106	Microarray	19748357	Skin
hsa-mir-24-3p	MIMAT0000080	PCNA	5111	qRT-PCR//Reporter assay//Western blot	19748357	Skin
hsa-mir-24-3p	MIMAT0000080	PDE7A	5150	HITS-CLIP	23824327	Skin
hsa-mir-24-3p	MIMAT0000080	PDE6B	5158	HITS-CLIP	23824327	Skin
hsa-mir-24-3p	MIMAT0000080	PDGFRB	5159	Immunohistochemistry//In situ hybridization//Luciferase reporter assay//qRT-PCR//Western blot	26159387	Skin
hsa-mir-24-3p	MIMAT0000080	PDPK1	5170	HITS-CLIP//Microarray	19748357|23824327	Skin
hsa-mir-24-3p	MIMAT0000080	PIGR	5284	HITS-CLIP	23824327	Skin
hsa-mir-24-3p	MIMAT0000080	PLA2G4A	5321	HITS-CLIP	23824327	Skin
hsa-mir-24-3p	MIMAT0000080	PLAGL2	5326	Microarray//PAR-CLIP	19748357|20371350|26701625	Skin
hsa-mir-24-3p	MIMAT0000080	POLD1	5424	Luciferase reporter assay//Microarray//qRT-PCR//Western blot	19748357	Skin
hsa-mir-24-3p	MIMAT0000080	POLR2D	5433	HITS-CLIP//Microarray	19748357|23824327	Skin
hsa-mir-24-3p	MIMAT0000080	PPP3R1	5534	Sequencing	20371350	Skin
hsa-mir-24-3p	MIMAT0000080	PRIM1	5557	Microarray	19748357	Skin
hsa-mir-24-3p	MIMAT0000080	PRKCA	5578	HITS-CLIP	23313552	Skin
hsa-mir-24-3p	MIMAT0000080	PRKCH	5583	Luciferase reporter assay//qRT-PCR//Western blot	27351203	Skin
hsa-mir-24-3p	MIMAT0000080	MAPK7	5598	Luciferase reporter assay	27103442	Skin
hsa-mir-24-3p	MIMAT0000080	MAP2K7	5609	PAR-CLIP	26701625	Skin
hsa-mir-24-3p	MIMAT0000080	DNAJC3	5611	HITS-CLIP	23824327	Skin
hsa-mir-24-3p	MIMAT0000080	THAP12	5612	Microarray	19748357	Skin
hsa-mir-24-3p	MIMAT0000080	PRSS8	5652	PAR-CLIP	26701625	Skin
hsa-mir-24-3p	MIMAT0000080	PSAP	5660	Luciferase reporter assay//Microarray//qRT-PCR//Western blot	24966325	Skin
hsa-mir-24-3p	MIMAT0000080	PSMD1	5707	HITS-CLIP//Microarray	19748357|23824327	Skin
hsa-mir-24-3p	MIMAT0000080	PTAFR	5724	HITS-CLIP	23824327	Skin
hsa-mir-24-3p	MIMAT0000080	PTGFRN	5738	Sequencing	20371350	Skin
hsa-mir-24-3p	MIMAT0000080	PTGIS	5740	HITS-CLIP	23824327	Skin
hsa-mir-24-3p	MIMAT0000080	PTPN9	5780	Luciferase reporter assay	23418360	Skin
hsa-mir-24-3p	MIMAT0000080	PTPRF	5792	Luciferase reporter assay	23418360	Skin
hsa-mir-24-3p	MIMAT0000080	PEX2	5828	HITS-CLIP	23824327	Skin
hsa-mir-24-3p	MIMAT0000080	RAB5C	5878	PAR-CLIP	27292025	Skin
hsa-mir-24-3p	MIMAT0000080	RALA	5898	Microarray	19748357	Skin
hsa-mir-24-3p	MIMAT0000080	RANBP1	5902	CLASH	23622248	Skin
hsa-mir-24-3p	MIMAT0000080	RAP2B	5912	HITS-CLIP	23824327	Skin
hsa-mir-24-3p	MIMAT0000080	RBBP4	5928	HITS-CLIP	23824327	Skin
hsa-mir-24-3p	MIMAT0000080	RBL1	5933	HITS-CLIP	23824327	Skin
hsa-mir-24-3p	MIMAT0000080	RBM3	5935	HITS-CLIP	23824327	Skin
hsa-mir-24-3p	MIMAT0000080	RBMS2	5939	HITS-CLIP	23824327|23313552	Skin
hsa-mir-24-3p	MIMAT0000080	RNF2	6045	PAR-CLIP//Sequencing	20371350|21572407	Skin
hsa-mir-24-3p	MIMAT0000080	ABCE1	6059	Microarray	19748357	Skin
hsa-mir-24-3p	MIMAT0000080	RPL37A	6168	HITS-CLIP	23824327	Skin
hsa-mir-24-3p	MIMAT0000080	RPS7	6201	CLASH	23622248	Skin
hsa-mir-24-3p	MIMAT0000080	RPS16	6217	CLASH	23622248	Skin
hsa-mir-24-3p	MIMAT0000080	RRAS	6237	PAR-CLIP	26701625	Skin
hsa-mir-24-3p	MIMAT0000080	RRM2	6241	Microarray//qRT-PCR	19748357	Skin
hsa-mir-24-3p	MIMAT0000080	S100A8	6279	Luciferase reporter assay//Western blot	22139384	Skin
hsa-mir-24-3p	MIMAT0000080	S100P	6286	Microarray	19748357	Skin
hsa-mir-24-3p	MIMAT0000080	SCML1	6322	Microarray	19748357	Skin
hsa-mir-24-3p	MIMAT0000080	CCL2	6347	Microarray	19748357	Skin
hsa-mir-24-3p	MIMAT0000080	CCL3	6348	Microarray//qRT-PCR	28057018	Skin
hsa-mir-24-3p	MIMAT0000080	CCL4	6351	Microarray//qRT-PCR	28057018	Skin
hsa-mir-24-3p	MIMAT0000080	CCL16	6360	HITS-CLIP	23824327	Skin
hsa-mir-24-3p	MIMAT0000080	SELPLG	6404	HITS-CLIP	23824327	Skin
hsa-mir-24-3p	MIMAT0000080	STIL	6491	HITS-CLIP	23824327	Skin
hsa-mir-24-3p	MIMAT0000080	SLC1A2	6506	HITS-CLIP	23824327|23313552	Skin
hsa-mir-24-3p	MIMAT0000080	SLC1A5	6510	HITS-CLIP	23824327|23313552	Skin
hsa-mir-24-3p	MIMAT0000080	SLC2A3	6515	Microarray	19748357	Skin
hsa-mir-24-3p	MIMAT0000080	SLC6A4	6532	Luciferase reporter assay//qRT-PCR//Western blot	26631964	Skin
hsa-mir-24-3p	MIMAT0000080	SLC7A1	6541	Microarray	19748357	Skin
hsa-mir-24-3p	MIMAT0000080	SLC7A2	6542	Microarray	19748357	Skin
hsa-mir-24-3p	MIMAT0000080	SLIT3	6586	PAR-CLIP	26701625|27292025	Skin
hsa-mir-24-3p	MIMAT0000080	SUMO3	6612	Microarray	19748357	Skin
hsa-mir-24-3p	MIMAT0000080	FSCN1	6624	Immunohistochemistry//Luciferase reporter assay//PAR-CLIP//qRT-PCR//Western blot	23592263|26503504	Skin
hsa-mir-24-3p	MIMAT0000080	SNRPB2	6629	Microarray	19748357	Skin
hsa-mir-24-3p	MIMAT0000080	SNRPD1	6632	HITS-CLIP	23824327	Skin
hsa-mir-24-3p	MIMAT0000080	SNRPD3	6634	HITS-CLIP//Microarray	19748357|23824327	Skin
hsa-mir-24-3p	MIMAT0000080	SNTB1	6641	Sequencing	20371350	Skin
hsa-mir-24-3p	MIMAT0000080	SNX1	6642	HITS-CLIP	23824327	Skin
hsa-mir-24-3p	MIMAT0000080	CAPN15	6650	PAR-CLIP	26701625	Skin
hsa-mir-24-3p	MIMAT0000080	SORD	6652	HITS-CLIP	23824327	Skin
hsa-mir-24-3p	MIMAT0000080	SP1	6667	Immunocytochemistry//Luciferase reporter assay//qRT-PCR//Western blot	26922862|25920448	Skin
hsa-mir-24-3p	MIMAT0000080	SRP19	6728	HITS-CLIP	23824327	Skin
hsa-mir-24-3p	MIMAT0000080	SSR1	6745	HITS-CLIP//PAR-CLIP	23824327|26701625	Skin
hsa-mir-24-3p	MIMAT0000080	SSR3	6747	HITS-CLIP	23824327	Skin
hsa-mir-24-3p	MIMAT0000080	SS18	6760	HITS-CLIP	23824327	Skin
hsa-mir-24-3p	MIMAT0000080	STK4	6789	HITS-CLIP	23313552|19536157	Skin
hsa-mir-24-3p	MIMAT0000080	AURKA	6790	PAR-CLIP	21572407	Skin
hsa-mir-24-3p	MIMAT0000080	STX4	6810	HITS-CLIP	23824327	Skin
hsa-mir-24-3p	MIMAT0000080	SULT2A1	6822	Microarray	19748357	Skin
hsa-mir-24-3p	MIMAT0000080	MED22	6837	Microarray	19748357	Skin
hsa-mir-24-3p	MIMAT0000080	ADAM17	6868	HITS-CLIP	23313552	Skin
hsa-mir-24-3p	MIMAT0000080	TAF1	6872	HITS-CLIP	23824327	Skin
hsa-mir-24-3p	MIMAT0000080	TCEA3	6920	Microarray	19748357	Skin
hsa-mir-24-3p	MIMAT0000080	TFDP2	7029	HITS-CLIP	23824327	Skin
hsa-mir-24-3p	MIMAT0000080	TGFB1	7040	Luciferase reporter assay//Microarray//qRT-PCR//Western blot	20945401	Skin
hsa-mir-24-3p	MIMAT0000080	THOP1	7064	Microarray	19748357	Skin
hsa-mir-24-3p	MIMAT0000080	TIAL1	7073	HITS-CLIP	23824327	Skin
hsa-mir-24-3p	MIMAT0000080	TLN1	7094	HITS-CLIP	23824327	Skin
hsa-mir-24-3p	MIMAT0000080	TNF	7124	Microarray//qRT-PCR	28057018	Skin
hsa-mir-24-3p	MIMAT0000080	TNFAIP3	7128	Microarray	19748357	Skin
hsa-mir-24-3p	MIMAT0000080	TOP1	7150	Microarray//qRT-PCR	19748357	Skin
hsa-mir-24-3p	MIMAT0000080	TP53	7157	Immunohistochemistry//Luciferase reporter assay//qRT-PCR//Western blot	27780140	Skin
hsa-mir-24-3p	MIMAT0000080	UBC	7316	qRT-PCR	19748357	Skin
hsa-mir-24-3p	MIMAT0000080	UBE3A	7337	Microarray	19748357	Skin
hsa-mir-24-3p	MIMAT0000080	SUMO1	7341	PAR-CLIP	21572407	Skin
hsa-mir-24-3p	MIMAT0000080	UGCG	7357	PAR-CLIP	23592263	Skin
hsa-mir-24-3p	MIMAT0000080	UGDH	7358	HITS-CLIP//Microarray//PAR-CLIP	19748357|22012620|23824327	Skin
hsa-mir-24-3p	MIMAT0000080	UCK2	7371	PAR-CLIP	23592263	Skin
hsa-mir-24-3p	MIMAT0000080	UNG	7374	Microarray	19748357	Skin
hsa-mir-24-3p	MIMAT0000080	VHL	7428	Microarray	19748357	Skin
hsa-mir-24-3p	MIMAT0000080	VRK1	7443	Microarray	19748357	Skin
hsa-mir-24-3p	MIMAT0000080	EIF4H	7458	Microarray	19748357	Skin
hsa-mir-24-3p	MIMAT0000080	WRB	7485	Sequencing	20371350	Skin
hsa-mir-24-3p	MIMAT0000080	XRCC2	7516	HITS-CLIP	23824327	Skin
hsa-mir-24-3p	MIMAT0000080	YES1	7525	HITS-CLIP	23824327	Skin
hsa-mir-24-3p	MIMAT0000080	YWHAZ	7534	HITS-CLIP	23824327	Skin
hsa-mir-24-3p	MIMAT0000080	ZNF8	7554	HITS-CLIP	23824327	Skin
hsa-mir-24-3p	MIMAT0000080	ZNF708	7562	HITS-CLIP	23824327	Skin
hsa-mir-24-3p	MIMAT0000080	ZNF17	7565	HITS-CLIP	23313552	Skin
hsa-mir-24-3p	MIMAT0000080	ZKSCAN1	7586	HITS-CLIP	23824327	Skin
hsa-mir-24-3p	MIMAT0000080	ZNF70	7621	HITS-CLIP	23824327	Skin
hsa-mir-24-3p	MIMAT0000080	ZNF124	7678	HITS-CLIP	23824327	Skin
hsa-mir-24-3p	MIMAT0000080	ZBTB16	7704	HITS-CLIP	23824327	Skin
hsa-mir-24-3p	MIMAT0000080	ZNF217	7764	Luciferase reporter assay//Sequencing	22815235|20371350	Skin
hsa-mir-24-3p	MIMAT0000080	ZXDA	7789	PAR-CLIP	20371350|26701625	Skin
hsa-mir-24-3p	MIMAT0000080	MALL	7851	HITS-CLIP	23824327	Skin
hsa-mir-24-3p	MIMAT0000080	FZD5	7855	Sequencing	20371350	Skin
hsa-mir-24-3p	MIMAT0000080	ALDH5A1	7915	Microarray	19748357	Skin
hsa-mir-24-3p	MIMAT0000080	SHOC2	8036	HITS-CLIP	23824327	Skin
hsa-mir-24-3p	MIMAT0000080	TAF15	8148	Microarray	19748357	Skin
hsa-mir-24-3p	MIMAT0000080	NRIP1	8204	Microarray	19748357	Skin
hsa-mir-24-3p	MIMAT0000080	FZD4	8322	Microarray	19748357	Skin
hsa-mir-24-3p	MIMAT0000080	NR0B2	8431	Microarray	19748357	Skin
hsa-mir-24-3p	MIMAT0000080	GNPAT	8443	Microarray	19748357	Skin
hsa-mir-24-3p	MIMAT0000080	DYRK2	8445	Luciferase reporter assay	22894925	Skin
hsa-mir-24-3p	MIMAT0000080	PPM1D	8493	HITS-CLIP	23824327	Skin
hsa-mir-24-3p	MIMAT0000080	ELP1	8518	CLASH	23622248	Skin
hsa-mir-24-3p	MIMAT0000080	MAPKAPK5	8550	HITS-CLIP	23824327	Skin
hsa-mir-24-3p	MIMAT0000080	PDXK	8566	Microarray//PAR-CLIP//Sequencing	20371350|19748357|26701625	Skin
hsa-mir-24-3p	MIMAT0000080	KHSRP	8570	Microarray//qRT-PCR	19296935|19748357	Skin
hsa-mir-24-3p	MIMAT0000080	NOP14	8602	Microarray	19748357	Skin
hsa-mir-24-3p	MIMAT0000080	KCNK5	8645	HITS-CLIP	23824327	Skin
hsa-mir-24-3p	MIMAT0000080	LAMTOR3	8649	Microarray	19748357	Skin
hsa-mir-24-3p	MIMAT0000080	EIF4G3	8672	Microarray	19748357	Skin
hsa-mir-24-3p	MIMAT0000080	STX16	8675	Western blot	17150773	Skin
hsa-mir-24-3p	MIMAT0000080	GMPS	8833	HITS-CLIP	23824327	Skin
hsa-mir-24-3p	MIMAT0000080	PER2	8864	Microarray//qRT-PCR	19748357	Skin
hsa-mir-24-3p	MIMAT0000080	ARHGEF7	8874	Microarray	19748357	Skin
hsa-mir-24-3p	MIMAT0000080	SGPL1	8879	HITS-CLIP	23824327	Skin
hsa-mir-24-3p	MIMAT0000080	NAE1	8883	Microarray	19748357	Skin
hsa-mir-24-3p	MIMAT0000080	SLC5A6	8884	Microarray	19748357	Skin
hsa-mir-24-3p	MIMAT0000080	GYG2	8908	Microarray	19748357	Skin
hsa-mir-24-3p	MIMAT0000080	HIST1H2BJ	8970	HITS-CLIP	23313552	Skin
hsa-mir-24-3p	MIMAT0000080	ATP6V0E1	8992	HITS-CLIP	23824327	Skin
hsa-mir-24-3p	MIMAT0000080	LIMD1	8994	Sequencing	20371350	Skin
hsa-mir-24-3p	MIMAT0000080	TAF1B	9014	HITS-CLIP	23824327	Skin
hsa-mir-24-3p	MIMAT0000080	PSTPIP2	9050	Microarray	19748357	Skin
hsa-mir-24-3p	MIMAT0000080	PKMYT1	9088	PAR-CLIP	26701625	Skin
hsa-mir-24-3p	MIMAT0000080	USP10	9100	Microarray	19748357	Skin
hsa-mir-24-3p	MIMAT0000080	OSMR	9180	HITS-CLIP	23824327	Skin
hsa-mir-24-3p	MIMAT0000080	RASSF9	9182	HITS-CLIP	23824327	Skin
hsa-mir-24-3p	MIMAT0000080	REPS2	9185	HITS-CLIP	23824327	Skin
hsa-mir-24-3p	MIMAT0000080	ZBED1	9189	Microarray	19748357	Skin
hsa-mir-24-3p	MIMAT0000080	DEDD	9191	Flow//Luciferase reporter assay//qRT-PCR//Western blot	20138800|28000900	Skin
hsa-mir-24-3p	MIMAT0000080	SLC33A1	9197	HITS-CLIP	23824327	Skin
hsa-mir-24-3p	MIMAT0000080	AURKB	9212	Luciferase reporter assay//Microarray//qRT-PCR//Reporter assay//Western blot	19748357	Skin
hsa-mir-24-3p	MIMAT0000080	MAGI1	9223	Sequencing	20371350	Skin
hsa-mir-24-3p	MIMAT0000080	RPS6KA5	9252	PAR-CLIP	22100165	Skin
hsa-mir-24-3p	MIMAT0000080	PDLIM7	9260	Microarray	19748357	Skin
hsa-mir-24-3p	MIMAT0000080	GPR55	9290	HITS-CLIP	23824327	Skin
hsa-mir-24-3p	MIMAT0000080	S1PR2	9294	HITS-CLIP	23824327	Skin
hsa-mir-24-3p	MIMAT0000080	SNAP29	9342	HITS-CLIP	23824327	Skin
hsa-mir-24-3p	MIMAT0000080	ZFYVE9	9372	HITS-CLIP	23824327	Skin
hsa-mir-24-3p	MIMAT0000080	LIPG	9388	HITS-CLIP	19536157	Skin
hsa-mir-24-3p	MIMAT0000080	CRIPT	9419	HITS-CLIP	23824327	Skin
hsa-mir-24-3p	MIMAT0000080	ZNF264	9422	HITS-CLIP//PAR-CLIP//Sequencing	20371350|23446348|23824327	Skin
hsa-mir-24-3p	MIMAT0000080	MED17	9440	HITS-CLIP	23824327	Skin
hsa-mir-24-3p	MIMAT0000080	AKAP7	9465	Microarray	19748357	Skin
hsa-mir-24-3p	MIMAT0000080	AKAP5	9495	HITS-CLIP	23824327	Skin
hsa-mir-24-3p	MIMAT0000080	TBPL1	9519	Microarray	19748357	Skin
hsa-mir-24-3p	MIMAT0000080	BCAR1	9564	GFP reporter assay//Western blot	28337997	Skin
hsa-mir-24-3p	MIMAT0000080	PRDX6	9588	Immunohistochemistry//In situ hybridization//Luciferase reporter assay//qRT-PCR//Western blot	27743162	Skin
hsa-mir-24-3p	MIMAT0000080	TESMIN	9633	HITS-CLIP	23824327	Skin
hsa-mir-24-3p	MIMAT0000080	SH3PXD2A	9644	Luciferase reporter assay	23071155	Skin
hsa-mir-24-3p	MIMAT0000080	PPM1F	9647	Microarray	19748357	Skin
hsa-mir-24-3p	MIMAT0000080	IQCB1	9657	Microarray	19748357	Skin
hsa-mir-24-3p	MIMAT0000080	ZNF516	9658	PAR-CLIP	26701625	Skin
hsa-mir-24-3p	MIMAT0000080	GREB1	9687	HITS-CLIP	23824327	Skin
hsa-mir-24-3p	MIMAT0000080	BZW1	9689	HITS-CLIP	23824327	Skin
hsa-mir-24-3p	MIMAT0000080	EMC2	9694	HITS-CLIP	23824327	Skin
hsa-mir-24-3p	MIMAT0000080	KIAA0100	9703	Microarray	19748357	Skin
hsa-mir-24-3p	MIMAT0000080	ULK2	9706	HITS-CLIP	23824327	Skin
hsa-mir-24-3p	MIMAT0000080	MLEC	9761	Luciferase reporter assay//Reporter assay//Western blot	15131085|19748357	Skin
hsa-mir-24-3p	MIMAT0000080	JADE3	9767	Microarray	19748357	Skin
hsa-mir-24-3p	MIMAT0000080	PCLAF	9768	HITS-CLIP	19536157	Skin
hsa-mir-24-3p	MIMAT0000080	TMEM94	9772	Microarray	19748357	Skin
hsa-mir-24-3p	MIMAT0000080	RNF144A	9781	Microarray	19748357	Skin
hsa-mir-24-3p	MIMAT0000080	MATR3	9782	Microarray//PAR-CLIP	19748357|23592263|26701625	Skin
hsa-mir-24-3p	MIMAT0000080	TSC22D2	9819	HITS-CLIP	23824327	Skin
hsa-mir-24-3p	MIMAT0000080	ZNF623	9831	HITS-CLIP	23824327	Skin
hsa-mir-24-3p	MIMAT0000080	LRIG2	9860	HITS-CLIP	23824327	Skin
hsa-mir-24-3p	MIMAT0000080	MED24	9862	Microarray	19748357	Skin
hsa-mir-24-3p	MIMAT0000080	OSBPL2	9885	HITS-CLIP	23824327	Skin
hsa-mir-24-3p	MIMAT0000080	PUM3	9933	Microarray	19748357	Skin
hsa-mir-24-3p	MIMAT0000080	MAFB	9935	Luciferase reporter assay//Microarray//qRT-PCR//Western blot	23174883	Skin
hsa-mir-24-3p	MIMAT0000080	OXSR1	9943	Microarray	19748357	Skin
hsa-mir-24-3p	MIMAT0000080	TNFSF15	9966	HITS-CLIP	23824327	Skin
hsa-mir-24-3p	MIMAT0000080	RCE1	9986	Microarray	19748357	Skin
hsa-mir-24-3p	MIMAT0000080	BCL2L11	10018	Luciferase reporter assay//PAR-CLIP//qRT-PCR//Western blot	18308931|23592263|24398324|23446348|21572407|20371350|26758252|27292025	Skin
hsa-mir-24-3p	MIMAT0000080	MED16	10025	HITS-CLIP//Microarray	19748357|23824327	Skin
hsa-mir-24-3p	MIMAT0000080	PARP2	10038	HITS-CLIP	23824327	Skin
hsa-mir-24-3p	MIMAT0000080	SCAMP2	10066	PAR-CLIP	21572407	Skin
hsa-mir-24-3p	MIMAT0000080	CTDSP2	10106	Microarray	19748357	Skin
hsa-mir-24-3p	MIMAT0000080	WASF2	10163	PAR-CLIP	27292025	Skin
hsa-mir-24-3p	MIMAT0000080	SLC25A15	10166	Microarray	19748357	Skin
hsa-mir-24-3p	MIMAT0000080	TNK2	10188	Luciferase reporter assay//qRT-PCR//Western blot	28189676	Skin
hsa-mir-24-3p	MIMAT0000080	PSME3	10197	Microarray	19748357	Skin
hsa-mir-24-3p	MIMAT0000080	PLIN3	10226	Microarray	19748357	Skin
hsa-mir-24-3p	MIMAT0000080	DCAF7	10238	HITS-CLIP	23824327	Skin
hsa-mir-24-3p	MIMAT0000080	IGSF6	10261	HITS-CLIP	23824327	Skin
hsa-mir-24-3p	MIMAT0000080	NET1	10276	Microarray	19748357	Skin
hsa-mir-24-3p	MIMAT0000080	CWC27	10283	Microarray	19748357	Skin
hsa-mir-24-3p	MIMAT0000080	PAK4	10298	HITS-CLIP//Luciferase reporter assay//Microarray	19748357|23071155|23824327	Skin
hsa-mir-24-3p	MIMAT0000080	SCML2	10389	PAR-CLIP//Sequencing	20371350	Skin
hsa-mir-24-3p	MIMAT0000080	NDRG1	10397	HITS-CLIP	23824327	Skin
hsa-mir-24-3p	MIMAT0000080	ACAA2	10449	HITS-CLIP	23824327	Skin
hsa-mir-24-3p	MIMAT0000080	TOMM40	10452	PAR-CLIP	26701625	Skin
hsa-mir-24-3p	MIMAT0000080	TAB1	10454	HITS-CLIP	23824327	Skin
hsa-mir-24-3p	MIMAT0000080	TACC3	10460	Luciferase reporter assay//Microarray//qRT-PCR//Western blot	23174883	Skin
hsa-mir-24-3p	MIMAT0000080	CRTAP	10491	HITS-CLIP//PAR-CLIP	23592263|23824327	Skin
hsa-mir-24-3p	MIMAT0000080	NOP56	10528	Microarray	19748357	Skin
hsa-mir-24-3p	MIMAT0000080	SSSCA1	10534	Luciferase reporter assay//Northern blot//qRT-PCR//Western blot	24314651	Skin
hsa-mir-24-3p	MIMAT0000080	UBD	10537	Microarray//qRT-PCR	19748357	Skin
hsa-mir-24-3p	MIMAT0000080	AGPAT2	10555	GFP reporter assay	23578572	Skin
hsa-mir-24-3p	MIMAT0000080	RABAC1	10567	HITS-CLIP	23824327	Skin
hsa-mir-24-3p	MIMAT0000080	SLU7	10569	HITS-CLIP	23824327	Skin
hsa-mir-24-3p	MIMAT0000080	PDLIM5	10611	HITS-CLIP	23824327	Skin
hsa-mir-24-3p	MIMAT0000080	CTCF	10664	Microarray	19748357	Skin
hsa-mir-24-3p	MIMAT0000080	B3GNT2	10678	PAR-CLIP	23592263	Skin
hsa-mir-24-3p	MIMAT0000080	GMEB1	10691	HITS-CLIP	23824327	Skin
hsa-mir-24-3p	MIMAT0000080	NFAT5	10725	Microarray//qRT-PCR	19296935|19748357	Skin
hsa-mir-24-3p	MIMAT0000080	YME1L1	10730	HITS-CLIP	23824327	Skin
hsa-mir-24-3p	MIMAT0000080	RBBP9	10741	HITS-CLIP	23824327	Skin
hsa-mir-24-3p	MIMAT0000080	KIF1C	10749	HITS-CLIP	23824327	Skin
hsa-mir-24-3p	MIMAT0000080	TRAF3IP2	10758	HITS-CLIP	23824327	Skin
hsa-mir-24-3p	MIMAT0000080	NEK6	10783	Microarray	19748357	Skin
hsa-mir-24-3p	MIMAT0000080	TUBGCP2	10844	Microarray	19748357	Skin
hsa-mir-24-3p	MIMAT0000080	BRD8	10902	Sequencing	20371350	Skin
hsa-mir-24-3p	MIMAT0000080	SUGT1	10910	HITS-CLIP	23824327|23313552	Skin
hsa-mir-24-3p	MIMAT0000080	PAPOLA	10914	HITS-CLIP	23824327	Skin
hsa-mir-24-3p	MIMAT0000080	DBF4	10926	HITS-CLIP	23824327	Skin
hsa-mir-24-3p	MIMAT0000080	TOMM34	10953	Microarray	19748357	Skin
hsa-mir-24-3p	MIMAT0000080	COPS5	10987	Luciferase reporter assay	27157611	Skin
hsa-mir-24-3p	MIMAT0000080	METAP2	10988	Microarray	19748357	Skin
hsa-mir-24-3p	MIMAT0000080	LIAS	11019	HITS-CLIP	23824327	Skin
hsa-mir-24-3p	MIMAT0000080	PIM2	11040	Sequencing	20371350	Skin
hsa-mir-24-3p	MIMAT0000080	ADRM1	11047	Microarray	19748357	Skin
hsa-mir-24-3p	MIMAT0000080	OGFR	11054	Microarray	19748357	Skin
hsa-mir-24-3p	MIMAT0000080	ABHD2	11057	PAR-CLIP	23592263	Skin
hsa-mir-24-3p	MIMAT0000080	UBE2C	11065	Microarray	19748357	Skin
hsa-mir-24-3p	MIMAT0000080	FAF1	11124	Luciferase reporter assay//Western blot	20195546	Skin
hsa-mir-24-3p	MIMAT0000080	KIF3A	11127	HITS-CLIP	23824327	Skin
hsa-mir-24-3p	MIMAT0000080	BVES	11149	HITS-CLIP	23824327	Skin
hsa-mir-24-3p	MIMAT0000080	CORO1A	11151	Western blot	20138800	Skin
hsa-mir-24-3p	MIMAT0000080	INMT	11185	HITS-CLIP	23824327	Skin
hsa-mir-24-3p	MIMAT0000080	PTENP1	11191	qRT-PCR	25617127	Skin
hsa-mir-24-3p	MIMAT0000080	IRAK3	11213	HITS-CLIP	23824327	Skin
hsa-mir-24-3p	MIMAT0000080	RNF24	11237	HITS-CLIP	23824327	Skin
hsa-mir-24-3p	MIMAT0000080	SYNRG	11276	HITS-CLIP	23824327	Skin
hsa-mir-24-3p	MIMAT0000080	EXOSC8	11340	Microarray	19748357	Skin
hsa-mir-24-3p	MIMAT0000080	IKZF3	22806	HITS-CLIP	23824327	Skin
hsa-mir-24-3p	MIMAT0000080	MTF2	22823	Microarray	19748357	Skin
hsa-mir-24-3p	MIMAT0000080	ZFP30	22835	HITS-CLIP	23824327	Skin
hsa-mir-24-3p	MIMAT0000080	AAK1	22848	HITS-CLIP	23824327	Skin
hsa-mir-24-3p	MIMAT0000080	R3HDM2	22864	HITS-CLIP	23824327	Skin
hsa-mir-24-3p	MIMAT0000080	CLSTN1	22883	HITS-CLIP	23824327	Skin
hsa-mir-24-3p	MIMAT0000080	BTBD3	22903	Microarray	19748357	Skin
hsa-mir-24-3p	MIMAT0000080	NCBP2	22916	Microarray	19748357	Skin
hsa-mir-24-3p	MIMAT0000080	SEPHS1	22929	PAR-CLIP	21572407	Skin
hsa-mir-24-3p	MIMAT0000080	GGA2	23062	HITS-CLIP//Microarray	19296935|23824327	Skin
hsa-mir-24-3p	MIMAT0000080	SETX	23064	PAR-CLIP	23592263	Skin
hsa-mir-24-3p	MIMAT0000080	UHRF1BP1L	23074	HITS-CLIP	23824327	Skin
hsa-mir-24-3p	MIMAT0000080	AVL9	23080	HITS-CLIP	23824327	Skin
hsa-mir-24-3p	MIMAT0000080	DDN	23109	PAR-CLIP	23592263	Skin
hsa-mir-24-3p	MIMAT0000080	HIC2	23119	Microarray	19748357	Skin
hsa-mir-24-3p	MIMAT0000080	POGZ	23126	PAR-CLIP	24398324	Skin
hsa-mir-24-3p	MIMAT0000080	RAD54L2	23132	HITS-CLIP	23824327	Skin
hsa-mir-24-3p	MIMAT0000080	ZCCHC14	23174	Sequencing	20371350	Skin
hsa-mir-24-3p	MIMAT0000080	MESD	23184	HITS-CLIP	23824327	Skin
hsa-mir-24-3p	MIMAT0000080	PMPCA	23203	HITS-CLIP	23824327|27418678	Skin
hsa-mir-24-3p	MIMAT0000080	RRP12	23223	Microarray	19748357	Skin
hsa-mir-24-3p	MIMAT0000080	SIK2	23235	HITS-CLIP	23824327	Skin
hsa-mir-24-3p	MIMAT0000080	PACS2	23241	HITS-CLIP	23824327	Skin
hsa-mir-24-3p	MIMAT0000080	RPRD2	23248	CLASH	23622248	Skin
hsa-mir-24-3p	MIMAT0000080	DDHD2	23259	Microarray	19748357	Skin
hsa-mir-24-3p	MIMAT0000080	NEMP1	23306	Sequencing	20371350	Skin
hsa-mir-24-3p	MIMAT0000080	NEDD4L	23327	Microarray	19748357	Skin
hsa-mir-24-3p	MIMAT0000080	KHNYN	23351	Microarray	19748357	Skin
hsa-mir-24-3p	MIMAT0000080	VPS8	23355	HITS-CLIP	23824327	Skin
hsa-mir-24-3p	MIMAT0000080	ARHGEF18	23370	Microarray	19748357	Skin
hsa-mir-24-3p	MIMAT0000080	NCSTN	23385	ELISA//Luciferase reporter assay	25100943	Skin
hsa-mir-24-3p	MIMAT0000080	EXOSC2	23404	HITS-CLIP	23824327	Skin
hsa-mir-24-3p	MIMAT0000080	ATP1B4	23439	HITS-CLIP	23824327	Skin
hsa-mir-24-3p	MIMAT0000080	ABCB10	23456	Microarray	19748357	Skin
hsa-mir-24-3p	MIMAT0000080	ABCB9	23457	Luciferase reporter assay//qRT-PCR//Western blot	27895747	Skin
hsa-mir-24-3p	MIMAT0000080	LEPROTL1	23484	HITS-CLIP	23824327|27418678	Skin
hsa-mir-24-3p	MIMAT0000080	TNFRSF13B	23495	HITS-CLIP	23824327	Skin
hsa-mir-24-3p	MIMAT0000080	ZNF281	23528	HITS-CLIP	23824327|27418678	Skin
hsa-mir-24-3p	MIMAT0000080	TNPO3	23534	Microarray//PAR-CLIP	19748357|23446348|21572407	Skin
hsa-mir-24-3p	MIMAT0000080	ATP6V0A2	23545	HITS-CLIP	23824327	Skin
hsa-mir-24-3p	MIMAT0000080	DNPEP	23549	HITS-CLIP	23824327	Skin
hsa-mir-24-3p	MIMAT0000080	PHLDA3	23612	HITS-CLIP	23824327	Skin
hsa-mir-24-3p	MIMAT0000080	KPNA6	23633	Microarray	19748357	Skin
hsa-mir-24-3p	MIMAT0000080	POLA2	23649	HITS-CLIP	23824327	Skin
hsa-mir-24-3p	MIMAT0000080	KCNE4	23704	HITS-CLIP	23824327	Skin
hsa-mir-24-3p	MIMAT0000080	APOL2	23780	HITS-CLIP	23824327	Skin
hsa-mir-24-3p	MIMAT0000080	PRPF6	24148	HITS-CLIP	23824327	Skin
hsa-mir-24-3p	MIMAT0000080	RASGRP3	25780	HITS-CLIP	23824327	Skin
hsa-mir-24-3p	MIMAT0000080	POU2F3	25833	HITS-CLIP	23824327	Skin
hsa-mir-24-3p	MIMAT0000080	MTHFD1L	25902	HITS-CLIP	23824327	Skin
hsa-mir-24-3p	MIMAT0000080	ATL3	25923	HITS-CLIP	23824327	Skin
hsa-mir-24-3p	MIMAT0000080	WWTR1	25937	HITS-CLIP	23824327	Skin
hsa-mir-24-3p	MIMAT0000080	GORASP2	26003	CLASH	23622248	Skin
hsa-mir-24-3p	MIMAT0000080	ZNF451	26036	HITS-CLIP	23824327	Skin
hsa-mir-24-3p	MIMAT0000080	LRRTM2	26045	HITS-CLIP	23824327	Skin
hsa-mir-24-3p	MIMAT0000080	APPL1	26060	HITS-CLIP	23824327|23313552	Skin
hsa-mir-24-3p	MIMAT0000080	LSM14A	26065	HITS-CLIP//PAR-CLIP	20371350|23824327|27418678|28735896	Skin
hsa-mir-24-3p	MIMAT0000080	DCAF4	26094	Microarray	19748357	Skin
hsa-mir-24-3p	MIMAT0000080	CCDC69	26112	HITS-CLIP	27418678	Skin
hsa-mir-24-3p	MIMAT0000080	TRAF3IP1	26146	HITS-CLIP	23824327	Skin
hsa-mir-24-3p	MIMAT0000080	SERGEF	26297	Microarray	19748357	Skin
hsa-mir-24-3p	MIMAT0000080	NARF	26502	Microarray	19748357	Skin
hsa-mir-24-3p	MIMAT0000080	CNNM3	26505	HITS-CLIP	23824327	Skin
hsa-mir-24-3p	MIMAT0000080	HEYL	26508	HITS-CLIP	23824327	Skin
hsa-mir-24-3p	MIMAT0000080	RNF11	26994	Sequencing	20371350	Skin
hsa-mir-24-3p	MIMAT0000080	TRUB2	26995	HITS-CLIP	23824327	Skin
hsa-mir-24-3p	MIMAT0000080	BBC3	27113	PAR-CLIP	26701625	Skin
hsa-mir-24-3p	MIMAT0000080	GPR82	27197	HITS-CLIP	23824327	Skin
hsa-mir-24-3p	MIMAT0000080	SIT1	27240	HITS-CLIP	23313552	Skin
hsa-mir-24-3p	MIMAT0000080	SESN1	27244	Microarray//PAR-CLIP//Sequencing	20371350|19748357|26701625	Skin
hsa-mir-24-3p	MIMAT0000080	CRCP	27297	HITS-CLIP	23824327	Skin
hsa-mir-24-3p	MIMAT0000080	MOCS3	27304	HITS-CLIP	23824327	Skin
hsa-mir-24-3p	MIMAT0000080	POLL	27343	HITS-CLIP	19536157	Skin
hsa-mir-24-3p	MIMAT0000080	APOBEC3C	27350	PAR-CLIP	26701625	Skin
hsa-mir-24-3p	MIMAT0000080	TOR2A	27433	PAR-CLIP	23592263|27292025	Skin
hsa-mir-24-3p	MIMAT0000080	CCDC59	29080	HITS-CLIP//Microarray	19748357|19536157	Skin
hsa-mir-24-3p	MIMAT0000080	COMMD9	29099	Microarray	19748357	Skin
hsa-mir-24-3p	MIMAT0000080	PACSIN3	29763	Microarray	19748357	Skin
hsa-mir-24-3p	MIMAT0000080	CARD10	29775	Luciferase reporter assay//Microarray//qRT-PCR//Western blot	19748357|26252200	Skin
hsa-mir-24-3p	MIMAT0000080	YPEL1	29799	HITS-CLIP	19536157	Skin
hsa-mir-24-3p	MIMAT0000080	ALG5	29880	Microarray	19748357	Skin
hsa-mir-24-3p	MIMAT0000080	SNX12	29934	CLASH	23622248	Skin
hsa-mir-24-3p	MIMAT0000080	STRN3	29966	HITS-CLIP	23824327	Skin
hsa-mir-24-3p	MIMAT0000080	BAZ2B	29994	HITS-CLIP	23824327	Skin
hsa-mir-24-3p	MIMAT0000080	ERO1A	30001	HITS-CLIP	23824327	Skin
hsa-mir-24-3p	MIMAT0000080	EHD2	30846	HITS-CLIP	23824327	Skin
hsa-mir-24-3p	MIMAT0000080	AK3	50808	Microarray	19748357	Skin
hsa-mir-24-3p	MIMAT0000080	COPS7A	50813	Microarray	19748357	Skin
hsa-mir-24-3p	MIMAT0000080	PDE11A	50940	HITS-CLIP	23824327	Skin
hsa-mir-24-3p	MIMAT0000080	EXOSC1	51013	CLASH	23622248	Skin
hsa-mir-24-3p	MIMAT0000080	TMED7	51014	Western blot	19748357	Skin
hsa-mir-24-3p	MIMAT0000080	HDDC2	51020	PAR-CLIP	21572407	Skin
hsa-mir-24-3p	MIMAT0000080	MRPS16	51021	PAR-CLIP	22012620	Skin
hsa-mir-24-3p	MIMAT0000080	GLRX2	51022	HITS-CLIP	23824327	Skin
hsa-mir-24-3p	MIMAT0000080	RMDN1	51115	HITS-CLIP	23824327	Skin
hsa-mir-24-3p	MIMAT0000080	HSD17B12	51144	HITS-CLIP	23824327	Skin
hsa-mir-24-3p	MIMAT0000080	DBR1	51163	HITS-CLIP	23313552	Skin
hsa-mir-24-3p	MIMAT0000080	ACP6	51205	HITS-CLIP	23824327	Skin
hsa-mir-24-3p	MIMAT0000080	TMEM216	51259	HITS-CLIP	23824327	Skin
hsa-mir-24-3p	MIMAT0000080	MRPL27	51264	Microarray	19748357	Skin
hsa-mir-24-3p	MIMAT0000080	IER5	51278	HITS-CLIP	23824327	Skin
hsa-mir-24-3p	MIMAT0000080	AMOTL2	51421	PAR-CLIP	23592263	Skin
hsa-mir-24-3p	MIMAT0000080	ZNF107	51427	HITS-CLIP	23824327	Skin
hsa-mir-24-3p	MIMAT0000080	PCYOX1	51449	HITS-CLIP	23824327	Skin
hsa-mir-24-3p	MIMAT0000080	HACD3	51495	Microarray	19748357	Skin
hsa-mir-24-3p	MIMAT0000080	DTL	51514	Microarray	19748357	Skin
hsa-mir-24-3p	MIMAT0000080	ZNF581	51545	HITS-CLIP	23824327	Skin
hsa-mir-24-3p	MIMAT0000080	CINP	51550	HITS-CLIP	23824327	Skin
hsa-mir-24-3p	MIMAT0000080	ESF1	51575	HITS-CLIP	23824327	Skin
hsa-mir-24-3p	MIMAT0000080	SRRT	51593	Microarray	17686970	Skin
hsa-mir-24-3p	MIMAT0000080	PHAX	51808	PAR-CLIP	23592263	Skin
hsa-mir-24-3p	MIMAT0000080	NUP54	53371	Microarray//Sequencing	20371350|19748357	Skin
hsa-mir-24-3p	MIMAT0000080	CPSF2	53981	HITS-CLIP	23824327|27418678	Skin
hsa-mir-24-3p	MIMAT0000080	MIS18A	54069	Microarray	19748357	Skin
hsa-mir-24-3p	MIMAT0000080	WNT4	54361	Luciferase reporter assay	23027131	Skin
hsa-mir-24-3p	MIMAT0000080	DNAJC10	54431	HITS-CLIP	23824327	Skin
hsa-mir-24-3p	MIMAT0000080	GFOD1	54438	Sequencing	20371350	Skin
hsa-mir-24-3p	MIMAT0000080	PRR13	54458	HITS-CLIP	23824327	Skin
hsa-mir-24-3p	MIMAT0000080	RHOF	54509	HITS-CLIP	23824327	Skin
hsa-mir-24-3p	MIMAT0000080	SGTB	54557	HITS-CLIP	23824327	Skin
hsa-mir-24-3p	MIMAT0000080	PAF1	54623	Microarray	19748357	Skin
hsa-mir-24-3p	MIMAT0000080	FBLIM1	54751	PAR-CLIP	23592263|20371350	Skin
hsa-mir-24-3p	MIMAT0000080	DNAJB12	54788	Sequencing	20371350	Skin
hsa-mir-24-3p	MIMAT0000080	QPCTL	54814	HITS-CLIP	23313552	Skin
hsa-mir-24-3p	MIMAT0000080	APTX	54840	HITS-CLIP	23824327	Skin
hsa-mir-24-3p	MIMAT0000080	WDR55	54853	HITS-CLIP	23824327	Skin
hsa-mir-24-3p	MIMAT0000080	ST7L	54879	Luciferase reporter assay//qRT-PCR//Western blot	23142218	Skin
hsa-mir-24-3p	MIMAT0000080	LAX1	54900	HITS-CLIP	23824327|19536157	Skin
hsa-mir-24-3p	MIMAT0000080	CDKAL1	54901	HITS-CLIP	23824327	Skin
hsa-mir-24-3p	MIMAT0000080	TMEM70	54968	HITS-CLIP	23313552	Skin
hsa-mir-24-3p	MIMAT0000080	FBXO34	55030	Microarray	19748357	Skin
hsa-mir-24-3p	MIMAT0000080	DARS2	55157	CLASH//HITS-CLIP	23622248|28735896	Skin
hsa-mir-24-3p	MIMAT0000080	TMEM33	55161	PAR-CLIP	21572407	Skin
hsa-mir-24-3p	MIMAT0000080	TBCCD1	55171	HITS-CLIP	23824327	Skin
hsa-mir-24-3p	MIMAT0000080	RIF1	55183	CLASH//HITS-CLIP	23622248|23824327	Skin
hsa-mir-24-3p	MIMAT0000080	SETD5	55209	PAR-CLIP	26701625	Skin
hsa-mir-24-3p	MIMAT0000080	ATAD3A	55210	Microarray	19748357	Skin
hsa-mir-24-3p	MIMAT0000080	MOB1A	55233	HITS-CLIP	23824327	Skin
hsa-mir-24-3p	MIMAT0000080	STEAP3	55240	PAR-CLIP	23592263|20371350	Skin
hsa-mir-24-3p	MIMAT0000080	UQCC1	55245	Microarray	19748357	Skin
hsa-mir-24-3p	MIMAT0000080	ELP2	55250	HITS-CLIP	23824327	Skin
hsa-mir-24-3p	MIMAT0000080	TMEM19	55266	HITS-CLIP	23824327	Skin
hsa-mir-24-3p	MIMAT0000080	FBXW7	55294	Luciferase reporter assay//qRT-PCR//Western blot	27350307	Skin
hsa-mir-24-3p	MIMAT0000080	PI4K2B	55300	HITS-CLIP	23824327	Skin
hsa-mir-24-3p	MIMAT0000080	SPTLC3	55304	HITS-CLIP	23824327	Skin
hsa-mir-24-3p	MIMAT0000080	LAPTM4B	55353	Sequencing	20371350	Skin
hsa-mir-24-3p	MIMAT0000080	MCM10	55388	Microarray//qRT-PCR	19748357	Skin
hsa-mir-24-3p	MIMAT0000080	YOD1	55432	Sequencing	20371350	Skin
hsa-mir-24-3p	MIMAT0000080	STRADB	55437	Microarray	19748357	Skin
hsa-mir-24-3p	MIMAT0000080	AMBRA1	55626	PAR-CLIP	26701625	Skin
hsa-mir-24-3p	MIMAT0000080	DEPDC1	55635	CLASH	23622248	Skin
hsa-mir-24-3p	MIMAT0000080	RBM22	55696	HITS-CLIP	23824327	Skin
hsa-mir-24-3p	MIMAT0000080	VPS35	55737	Microarray	19748357	Skin
hsa-mir-24-3p	MIMAT0000080	CHFR	55743	Microarray	19748357	Skin
hsa-mir-24-3p	MIMAT0000080	AP5M1	55745	Microarray	19748357	Skin
hsa-mir-24-3p	MIMAT0000080	CNDP2	55748	Microarray//qRT-PCR	19748357	Skin
hsa-mir-24-3p	MIMAT0000080	CCAR1	55749	Microarray	19748357	Skin
hsa-mir-24-3p	MIMAT0000080	C1orf106	55765	HITS-CLIP//Microarray	19748357|23824327	Skin
hsa-mir-24-3p	MIMAT0000080	PRR11	55771	HITS-CLIP	23824327	Skin
hsa-mir-24-3p	MIMAT0000080	DCP1A	55802	PAR-CLIP	27292025	Skin
hsa-mir-24-3p	MIMAT0000080	EMC3	55831	HITS-CLIP	23824327	Skin
hsa-mir-24-3p	MIMAT0000080	ZC3H15	55854	HITS-CLIP	27418678	Skin
hsa-mir-24-3p	MIMAT0000080	BEX1	55859	Microarray	19748357	Skin
hsa-mir-24-3p	MIMAT0000080	ALG1	56052	Microarray	19748357	Skin
hsa-mir-24-3p	MIMAT0000080	PCDHB11	56125	HITS-CLIP	23824327	Skin
hsa-mir-24-3p	MIMAT0000080	PCDHB2	56133	HITS-CLIP	23824327	Skin
hsa-mir-24-3p	MIMAT0000080	AKIP1	56672	HITS-CLIP	23824327	Skin
hsa-mir-24-3p	MIMAT0000080	EMC7	56851	HITS-CLIP	23824327	Skin
hsa-mir-24-3p	MIMAT0000080	TM9SF3	56889	Microarray	19748357	Skin
hsa-mir-24-3p	MIMAT0000080	AGPAT3	56894	Microarray//Sequencing	19748357|20371350	Skin
hsa-mir-24-3p	MIMAT0000080	C15orf39	56905	Microarray	19748357	Skin
hsa-mir-24-3p	MIMAT0000080	MRPS22	56945	Microarray	19748357	Skin
hsa-mir-24-3p	MIMAT0000080	OTUD7B	56957	HITS-CLIP	23313552	Skin
hsa-mir-24-3p	MIMAT0000080	TOMM22	56993	Microarray	19748357	Skin
hsa-mir-24-3p	MIMAT0000080	TWSG1	57045	HITS-CLIP	23824327	Skin
hsa-mir-24-3p	MIMAT0000080	PCNP	57092	HITS-CLIP	23824327	Skin
hsa-mir-24-3p	MIMAT0000080	LYRM4	57128	HITS-CLIP	23824327	Skin
hsa-mir-24-3p	MIMAT0000080	JPH2	57158	HITS-CLIP//Luciferase reporter assay	22891046|23824327	Skin
hsa-mir-24-3p	MIMAT0000080	ERGIC1	57222	HITS-CLIP	23824327	Skin
hsa-mir-24-3p	MIMAT0000080	CYP20A1	57404	HITS-CLIP//Microarray	19748357|23824327	Skin
hsa-mir-24-3p	MIMAT0000080	ZNF490	57474	HITS-CLIP	23824327	Skin
hsa-mir-24-3p	MIMAT0000080	PLEKHH1	57475	HITS-CLIP	23824327	Skin
hsa-mir-24-3p	MIMAT0000080	KIAA1210	57481	HITS-CLIP	23824327	Skin
hsa-mir-24-3p	MIMAT0000080	ESYT2	57488	HITS-CLIP	23824327	Skin
hsa-mir-24-3p	MIMAT0000080	TBC1D14	57533	PAR-CLIP	27292025	Skin
hsa-mir-24-3p	MIMAT0000080	TXNDC16	57544	HITS-CLIP	23824327	Skin
hsa-mir-24-3p	MIMAT0000080	TAOK1	57551	PAR-CLIP	23592263	Skin
hsa-mir-24-3p	MIMAT0000080	KIAA1456	57604	HITS-CLIP	23824327	Skin
hsa-mir-24-3p	MIMAT0000080	SHROOM3	57619	HITS-CLIP	23824327	Skin
hsa-mir-24-3p	MIMAT0000080	CHD8	57680	Microarray	19748357	Skin
hsa-mir-24-3p	MIMAT0000080	ZNF317	57693	Microarray//qRT-PCR	17686970	Skin
hsa-mir-24-3p	MIMAT0000080	GBA2	57704	PAR-CLIP	23592263|26701625	Skin
hsa-mir-24-3p	MIMAT0000080	EPG5	57724	HITS-CLIP	23313552	Skin
hsa-mir-24-3p	MIMAT0000080	NCOA5	57727	PAR-CLIP	24398324	Skin
hsa-mir-24-3p	MIMAT0000080	TRIB3	57761	Microarray//PAR-CLIP//qRT-PCR//Western blot	20019669|19748357|23592263|20371350	Skin
hsa-mir-24-3p	MIMAT0000080	CCAR2	57805	Microarray	19748357	Skin
hsa-mir-24-3p	MIMAT0000080	RAP2C	57826	Microarray	19748357	Skin
hsa-mir-24-3p	MIMAT0000080	CTDSP1	58190	Microarray	19748357	Skin
hsa-mir-24-3p	MIMAT0000080	LY6G5B	58496	PAR-CLIP	21572407	Skin
hsa-mir-24-3p	MIMAT0000080	WIZ	58525	HITS-CLIP	23824327	Skin
hsa-mir-24-3p	MIMAT0000080	PLEKHA2	59339	HITS-CLIP	23824327	Skin
hsa-mir-24-3p	MIMAT0000080	XPNPEP3	63929	HITS-CLIP	23824327	Skin
hsa-mir-24-3p	MIMAT0000080	FAM217B	63939	HITS-CLIP	23824327	Skin
hsa-mir-24-3p	MIMAT0000080	NECAB3	63941	HITS-CLIP	23824327	Skin
hsa-mir-24-3p	MIMAT0000080	POPDC2	64091	HITS-CLIP	23824327	Skin
hsa-mir-24-3p	MIMAT0000080	DUS1L	64118	Microarray	19748357	Skin
hsa-mir-24-3p	MIMAT0000080	PDF	64146	HITS-CLIP	23824327	Skin
hsa-mir-24-3p	MIMAT0000080	C17orf75	64149	HITS-CLIP	23824327	Skin
hsa-mir-24-3p	MIMAT0000080	MMS19	64210	Microarray	19748357	Skin
hsa-mir-24-3p	MIMAT0000080	RFWD2	64326	Microarray	19748357	Skin
hsa-mir-24-3p	MIMAT0000080	ZNF106	64397	PAR-CLIP	27292025	Skin
hsa-mir-24-3p	MIMAT0000080	CLEC7A	64581	HITS-CLIP	23824327	Skin
hsa-mir-24-3p	MIMAT0000080	GIGYF1	64599	PAR-CLIP	21572407|26701625	Skin
hsa-mir-24-3p	MIMAT0000080	AEN	64782	HITS-CLIP	23824327	Skin
hsa-mir-24-3p	MIMAT0000080	MRPS24	64951	Microarray	19748357	Skin
hsa-mir-24-3p	MIMAT0000080	MRPL40	64976	Microarray	19748357	Skin
hsa-mir-24-3p	MIMAT0000080	ACD	65057	Microarray	19748357	Skin
hsa-mir-24-3p	MIMAT0000080	MARCKSL1	65108	Microarray//PAR-CLIP	19748357|23592263	Skin
hsa-mir-24-3p	MIMAT0000080	C8orf33	65265	Microarray	19296935	Skin
hsa-mir-24-3p	MIMAT0000080	AUNIP	79000	Microarray	19748357	Skin
hsa-mir-24-3p	MIMAT0000080	DBNDD1	79007	PAR-CLIP	26701625	Skin
hsa-mir-24-3p	MIMAT0000080	PRRG4	79056	HITS-CLIP	23824327	Skin
hsa-mir-24-3p	MIMAT0000080	TNIP2	79155	Microarray	19748357	Skin
hsa-mir-24-3p	MIMAT0000080	DCAF10	79269	CLASH	23622248	Skin
hsa-mir-24-3p	MIMAT0000080	ULBP3	79465	HITS-CLIP	23824327|23313552	Skin
hsa-mir-24-3p	MIMAT0000080	CDC73	79577	HITS-CLIP	23824327	Skin
hsa-mir-24-3p	MIMAT0000080	SLC52A2	79581	Microarray	19748357	Skin
hsa-mir-24-3p	MIMAT0000080	PGBD5	79605	HITS-CLIP	23824327	Skin
hsa-mir-24-3p	MIMAT0000080	HECTD3	79654	HITS-CLIP	23824327	Skin
hsa-mir-24-3p	MIMAT0000080	YRDC	79693	PAR-CLIP	23592263|26701625	Skin
hsa-mir-24-3p	MIMAT0000080	NOL9	79707	HITS-CLIP	23824327	Skin
hsa-mir-24-3p	MIMAT0000080	TTLL7	79739	PAR-CLIP	22100165	Skin
hsa-mir-24-3p	MIMAT0000080	C12orf49	79794	HITS-CLIP	23824327	Skin
hsa-mir-24-3p	MIMAT0000080	ZMYM1	79830	HITS-CLIP	23824327|23313552	Skin
hsa-mir-24-3p	MIMAT0000080	ZBTB3	79842	HITS-CLIP	23824327	Skin
hsa-mir-24-3p	MIMAT0000080	PLEKHS1	79949	HITS-CLIP//PAR-CLIP	23824327|23313552|27292025	Skin
hsa-mir-24-3p	MIMAT0000080	SCD5	79966	HITS-CLIP	23824327	Skin
hsa-mir-24-3p	MIMAT0000080	DSN1	79980	HITS-CLIP	23824327	Skin
hsa-mir-24-3p	MIMAT0000080	ZNF556	80032	HITS-CLIP	23824327	Skin
hsa-mir-24-3p	MIMAT0000080	VCPIP1	80124	HITS-CLIP	23824327	Skin
hsa-mir-24-3p	MIMAT0000080	PROSER1	80209	Microarray	19748357	Skin
hsa-mir-24-3p	MIMAT0000080	RAB11FIP1	80223	HITS-CLIP	23824327	Skin
hsa-mir-24-3p	MIMAT0000080	NUBPL	80224	Microarray	19748357	Skin
hsa-mir-24-3p	MIMAT0000080	ZNF430	80264	HITS-CLIP	23824327	Skin
hsa-mir-24-3p	MIMAT0000080	MED28	80306	HITS-CLIP	23824327	Skin
hsa-mir-24-3p	MIMAT0000080	KLHL15	80311	PAR-CLIP	21572407|20371350	Skin
hsa-mir-24-3p	MIMAT0000080	ZKSCAN3	80317	HITS-CLIP	23824327	Skin
hsa-mir-24-3p	MIMAT0000080	SLC19A3	80704	HITS-CLIP	23824327	Skin
hsa-mir-24-3p	MIMAT0000080	SRCIN1	80725	PAR-CLIP	23592263	Skin
hsa-mir-24-3p	MIMAT0000080	ARHGAP39	80728	PAR-CLIP	23592263	Skin
hsa-mir-24-3p	MIMAT0000080	MPIG6B	80739	HITS-CLIP	23824327	Skin
hsa-mir-24-3p	MIMAT0000080	SETD7	80854	PAR-CLIP	26701625	Skin
hsa-mir-24-3p	MIMAT0000080	PTDSS2	81490	HITS-CLIP	23824327	Skin
hsa-mir-24-3p	MIMAT0000080	HM13	81502	HITS-CLIP	23824327	Skin
hsa-mir-24-3p	MIMAT0000080	TRIM11	81559	Luciferase reporter assay//qRT-PCR//Western blot	27888625	Skin
hsa-mir-24-3p	MIMAT0000080	URM1	81605	Microarray	19748357	Skin
hsa-mir-24-3p	MIMAT0000080	TSPAN14	81619	Microarray	19748357	Skin
hsa-mir-24-3p	MIMAT0000080	KAZALD1	81621	HITS-CLIP	19536157	Skin
hsa-mir-24-3p	MIMAT0000080	NETO2	81831	HITS-CLIP//Microarray	19748357|23824327	Skin
hsa-mir-24-3p	MIMAT0000080	ADPGK	83440	Microarray	19748357	Skin
hsa-mir-24-3p	MIMAT0000080	BCL2L12	83596	Microarray//qRT-PCR	19748357	Skin
hsa-mir-24-3p	MIMAT0000080	GUCD1	83606	Microarray//PAR-CLIP	19748357|23446348|20371350	Skin
hsa-mir-24-3p	MIMAT0000080	CRISPLD2	83716	HITS-CLIP	24906430	Skin
hsa-mir-24-3p	MIMAT0000080	GRWD1	83743	HITS-CLIP	23824327	Skin
hsa-mir-24-3p	MIMAT0000080	MRO	83876	HITS-CLIP	23824327|27418678	Skin
hsa-mir-24-3p	MIMAT0000080	CDCA7	83879	Microarray	19748357	Skin
hsa-mir-24-3p	MIMAT0000080	RASSF4	83937	HITS-CLIP	28735896	Skin
hsa-mir-24-3p	MIMAT0000080	FAM234A	83986	Microarray	19748357	Skin
hsa-mir-24-3p	MIMAT0000080	REG4	83998	Flow//Immunohistochemistry//Luciferase reporter assay//qRT-PCR//Western blot	24886316	Skin
hsa-mir-24-3p	MIMAT0000080	RBM48	84060	HITS-CLIP	19536157	Skin
hsa-mir-24-3p	MIMAT0000080	PCGF6	84108	Microarray	19748357	Skin
hsa-mir-24-3p	MIMAT0000080	POLR1B	84172	HITS-CLIP	23824327	Skin
hsa-mir-24-3p	MIMAT0000080	NICN1	84276	HITS-CLIP	23824327	Skin
hsa-mir-24-3p	MIMAT0000080	MFSD14C	84278	HITS-CLIP	23824327	Skin
hsa-mir-24-3p	MIMAT0000080	NTPCR	84284	HITS-CLIP	23824327|27418678	Skin
hsa-mir-24-3p	MIMAT0000080	EIF1AD	84285	HITS-CLIP	23824327	Skin
hsa-mir-24-3p	MIMAT0000080	BRMS1L	84312	HITS-CLIP	23824327	Skin
hsa-mir-24-3p	MIMAT0000080	VPS25	84313	Microarray	19748357	Skin
hsa-mir-24-3p	MIMAT0000080	HOOK3	84376	HITS-CLIP	23824327	Skin
hsa-mir-24-3p	MIMAT0000080	MSANTD4	84437	HITS-CLIP	23824327	Skin
hsa-mir-24-3p	MIMAT0000080	MAK16	84549	Microarray	19748357	Skin
hsa-mir-24-3p	MIMAT0000080	NT5C1A	84618	HITS-CLIP	19536157	Skin
hsa-mir-24-3p	MIMAT0000080	GLYR1	84656	Microarray	19748357	Skin
hsa-mir-24-3p	MIMAT0000080	MYPN	84665	HITS-CLIP	23824327	Skin
hsa-mir-24-3p	MIMAT0000080	SLC9A7	84679	HITS-CLIP	23824327	Skin
hsa-mir-24-3p	MIMAT0000080	LMNB2	84823	PAR-CLIP	26701625	Skin
hsa-mir-24-3p	MIMAT0000080	SPPL2A	84888	HITS-CLIP	23824327	Skin
hsa-mir-24-3p	MIMAT0000080	TMTC4	84899	Sequencing	20371350	Skin
hsa-mir-24-3p	MIMAT0000080	ZNF566	84924	HITS-CLIP	23824327	Skin
hsa-mir-24-3p	MIMAT0000080	TMEM209	84928	Sequencing	20371350	Skin
hsa-mir-24-3p	MIMAT0000080	ARHGAP19	84986	Luciferase reporter assay	23071155	Skin
hsa-mir-24-3p	MIMAT0000080	TMEM241	85019	PAR-CLIP	22012620	Skin
hsa-mir-24-3p	MIMAT0000080	NKD1	85407	Microarray	19748357	Skin
hsa-mir-24-3p	MIMAT0000080	NAV1	89796	HITS-CLIP	23824327	Skin
hsa-mir-24-3p	MIMAT0000080	RHOT2	89941	Microarray	19748357	Skin
hsa-mir-24-3p	MIMAT0000080	MIDN	90007	Microarray	19748357	Skin
hsa-mir-24-3p	MIMAT0000080	CCDC32	90416	Microarray	19748357	Skin
hsa-mir-24-3p	MIMAT0000080	AP5B1	91056	HITS-CLIP	23824327	Skin
hsa-mir-24-3p	MIMAT0000080	R3HDM4	91300	Microarray	19748357	Skin
hsa-mir-24-3p	MIMAT0000080	YTHDC1	91746	HITS-CLIP	23824327	Skin
hsa-mir-24-3p	MIMAT0000080	IMP4	92856	HITS-CLIP	23824327	Skin
hsa-mir-24-3p	MIMAT0000080	FOXQ1	94234	Microarray	19748357	Skin
hsa-mir-24-3p	MIMAT0000080	DTD2	112487	HITS-CLIP	23824327	Skin
hsa-mir-24-3p	MIMAT0000080	GTF3C6	112495	HITS-CLIP	23824327	Skin
hsa-mir-24-3p	MIMAT0000080	MBD6	114785	Microarray//qRT-PCR	19748357	Skin
hsa-mir-24-3p	MIMAT0000080	XKR4	114786	HITS-CLIP	23824327	Skin
hsa-mir-24-3p	MIMAT0000080	ESCO1	114799	HITS-CLIP	19536157	Skin
hsa-mir-24-3p	MIMAT0000080	SMYD4	114826	PAR-CLIP	27292025	Skin
hsa-mir-24-3p	MIMAT0000080	OSBPL10	114884	HITS-CLIP	23824327	Skin
hsa-mir-24-3p	MIMAT0000080	C1QTNF6	114904	HITS-CLIP	23824327	Skin
hsa-mir-24-3p	MIMAT0000080	ATG4A	115201	Luciferase reporter assay//qRT-PCR//Western blot	25426560	Skin
hsa-mir-24-3p	MIMAT0000080	MALSU1	115416	Microarray	19748357	Skin
hsa-mir-24-3p	MIMAT0000080	WDFY2	115825	HITS-CLIP	23824327	Skin
hsa-mir-24-3p	MIMAT0000080	LRRC58	116064	PAR-CLIP	26701625	Skin
hsa-mir-24-3p	MIMAT0000080	KLHDC3	116138	Microarray	19748357	Skin
hsa-mir-24-3p	MIMAT0000080	FAM210B	116151	PAR-CLIP	27292025	Skin
hsa-mir-24-3p	MIMAT0000080	ZMYND19	116225	Microarray	19748357	Skin
hsa-mir-24-3p	MIMAT0000080	COX20	116228	HITS-CLIP	23824327	Skin
hsa-mir-24-3p	MIMAT0000080	GINM1	116254	HITS-CLIP	23824327	Skin
hsa-mir-24-3p	MIMAT0000080	WDR17	116966	HITS-CLIP	23824327	Skin
hsa-mir-24-3p	MIMAT0000080	THEM4	117145	HITS-CLIP	23824327	Skin
hsa-mir-24-3p	MIMAT0000080	GSTO2	119391	HITS-CLIP	23706177	Skin
hsa-mir-24-3p	MIMAT0000080	ANAPC16	119504	HITS-CLIP	23824327	Skin
hsa-mir-24-3p	MIMAT0000080	NXPE2	120406	HITS-CLIP	23824327	Skin
hsa-mir-24-3p	MIMAT0000080	ANKRD9	122416	HITS-CLIP	23824327	Skin
hsa-mir-24-3p	MIMAT0000080	NIPA1	123606	HITS-CLIP	23824327	Skin
hsa-mir-24-3p	MIMAT0000080	CMTM3	123920	Microarray	19748357	Skin
hsa-mir-24-3p	MIMAT0000080	LSM12	124801	Microarray	19748357	Skin
hsa-mir-24-3p	MIMAT0000080	C17orf49	124944	PAR-CLIP	23592263	Skin
hsa-mir-24-3p	MIMAT0000080	GJD3	125111	HITS-CLIP	23824327	Skin
hsa-mir-24-3p	MIMAT0000080	MIEF2	125170	PAR-CLIP	27292025	Skin
hsa-mir-24-3p	MIMAT0000080	ZNF813	126017	Sequencing	20371350	Skin
hsa-mir-24-3p	MIMAT0000080	MOB3A	126308	HITS-CLIP	23824327	Skin
hsa-mir-24-3p	MIMAT0000080	TYW3	127253	Microarray	19748357	Skin
hsa-mir-24-3p	MIMAT0000080	KLF17	128209	PAR-CLIP	21572407	Skin
hsa-mir-24-3p	MIMAT0000080	HIST3H2BB	128312	HITS-CLIP	23824327|27418678	Skin
hsa-mir-24-3p	MIMAT0000080	TAF8	129685	HITS-CLIP	23824327	Skin
hsa-mir-24-3p	MIMAT0000080	RFTN2	130132	HITS-CLIP	23824327	Skin
hsa-mir-24-3p	MIMAT0000080	FBXO36	130888	HITS-CLIP	23824327	Skin
hsa-mir-24-3p	MIMAT0000080	CCDC58	131076	Microarray	19748357	Skin
hsa-mir-24-3p	MIMAT0000080	SNTN	132203	HITS-CLIP	23824327	Skin
hsa-mir-24-3p	MIMAT0000080	FAM241A	132720	HITS-CLIP	23824327	Skin
hsa-mir-24-3p	MIMAT0000080	NUDCD2	134492	HITS-CLIP	23824327	Skin
hsa-mir-24-3p	MIMAT0000080	RAET1E	135250	HITS-CLIP	23824327	Skin
hsa-mir-24-3p	MIMAT0000080	ZNF786	136051	HITS-CLIP	23824327	Skin
hsa-mir-24-3p	MIMAT0000080	GPAT4	137964	HITS-CLIP	23824327	Skin
hsa-mir-24-3p	MIMAT0000080	APOOL	139322	HITS-CLIP	23824327	Skin
hsa-mir-24-3p	MIMAT0000080	SPIN4	139886	Sequencing	20371350	Skin
hsa-mir-24-3p	MIMAT0000080	ASB6	140459	HITS-CLIP	23824327	Skin
hsa-mir-24-3p	MIMAT0000080	S100A16	140576	PAR-CLIP	26701625	Skin
hsa-mir-24-3p	MIMAT0000080	DYNLL2	140735	HITS-CLIP	23824327	Skin
hsa-mir-24-3p	MIMAT0000080	TRPM6	140803	HITS-CLIP	23824327	Skin
hsa-mir-24-3p	MIMAT0000080	STK35	140901	Microarray	19748357	Skin
hsa-mir-24-3p	MIMAT0000080	DUSP19	142679	HITS-CLIP	23824327	Skin
hsa-mir-24-3p	MIMAT0000080	C11orf84	144097	HITS-CLIP	23824327	Skin
hsa-mir-24-3p	MIMAT0000080	PRICKLE1	144165	HITS-CLIP	23824327	Skin
hsa-mir-24-3p	MIMAT0000080	ZSCAN29	146050	HITS-CLIP	23824327	Skin
hsa-mir-24-3p	MIMAT0000080	CMTM4	146223	Microarray	20371350	Skin
hsa-mir-24-3p	MIMAT0000080	KIF18B	146909	HITS-CLIP	23824327	Skin
hsa-mir-24-3p	MIMAT0000080	NOTUM	147111	Microarray	19748357	Skin
hsa-mir-24-3p	MIMAT0000080	CCDC117	150275	PAR-CLIP	23592263	Skin
hsa-mir-24-3p	MIMAT0000080	TCF23	150921	HITS-CLIP	23824327	Skin
hsa-mir-24-3p	MIMAT0000080	KLHL23	151230	Microarray	19748357	Skin
hsa-mir-24-3p	MIMAT0000080	NIPAL1	152519	HITS-CLIP	23824327	Skin
hsa-mir-24-3p	MIMAT0000080	ZMAT2	153527	HITS-CLIP	23824327	Skin
hsa-mir-24-3p	MIMAT0000080	ARSK	153642	HITS-CLIP	23824327|23313552	Skin
hsa-mir-24-3p	MIMAT0000080	MBOAT1	154141	HITS-CLIP	23824327|23313552	Skin
hsa-mir-24-3p	MIMAT0000080	RDH10	157506	HITS-CLIP	23824327	Skin
hsa-mir-24-3p	MIMAT0000080	TDRP	157695	Microarray	19748357	Skin
hsa-mir-24-3p	MIMAT0000080	ZXDB	158586	PAR-CLIP	23592263|21572407|20371350|26701625	Skin
hsa-mir-24-3p	MIMAT0000080	PPTC7	160760	HITS-CLIP	23824327	Skin
hsa-mir-24-3p	MIMAT0000080	CCDC122	160857	HITS-CLIP	23824327	Skin
hsa-mir-24-3p	MIMAT0000080	TMEM92	162461	Microarray//qRT-PCR//Western blot	25422915	Skin
hsa-mir-24-3p	MIMAT0000080	OR7D2	162998	HITS-CLIP	23824327	Skin
hsa-mir-24-3p	MIMAT0000080	TOR1AIP2	163590	HITS-CLIP	23824327	Skin
hsa-mir-24-3p	MIMAT0000080	LONRF2	164832	HITS-CLIP	23824327	Skin
hsa-mir-24-3p	MIMAT0000080	SPATA5	166378	HITS-CLIP	23824327	Skin
hsa-mir-24-3p	MIMAT0000080	DCP2	167227	Microarray	19748357	Skin
hsa-mir-24-3p	MIMAT0000080	AGO3	192669	HITS-CLIP	23824327	Skin
hsa-mir-24-3p	MIMAT0000080	APOBEC3F	200316	HITS-CLIP	23824327	Skin
hsa-mir-24-3p	MIMAT0000080	FLCN	201163	PAR-CLIP	27292025	Skin
hsa-mir-24-3p	MIMAT0000080	SLC16A13	201232	HITS-CLIP	23824327	Skin
hsa-mir-24-3p	MIMAT0000080	PDE12	201626	HITS-CLIP	23824327	Skin
hsa-mir-24-3p	MIMAT0000080	TMEM192	201931	HITS-CLIP	23824327	Skin
hsa-mir-24-3p	MIMAT0000080	ATAD3C	219293	HITS-CLIP	23824327	Skin
hsa-mir-24-3p	MIMAT0000080	OARD1	221443	Microarray	19748357	Skin
hsa-mir-24-3p	MIMAT0000080	SCUBE3	222663	HITS-CLIP	23824327	Skin
hsa-mir-24-3p	MIMAT0000080	SLC29A4	222962	Microarray	19748357	Skin
hsa-mir-24-3p	MIMAT0000080	ZDHHC20	253832	HITS-CLIP	23824327	Skin
hsa-mir-24-3p	MIMAT0000080	MCM9	254394	HITS-CLIP	23824327	Skin
hsa-mir-24-3p	MIMAT0000080	NEGR1	257194	HITS-CLIP//PAR-CLIP	23592263|23824327	Skin
hsa-mir-24-3p	MIMAT0000080	SVIP	258010	HITS-CLIP	23824327	Skin
hsa-mir-24-3p	MIMAT0000080	TTC9C	283237	HITS-CLIP	23824327	Skin
hsa-mir-24-3p	MIMAT0000080	LINC00346	283487	HITS-CLIP	23824327	Skin
hsa-mir-24-3p	MIMAT0000080	FAM177A1	283635	HITS-CLIP	23824327|23313552	Skin
hsa-mir-24-3p	MIMAT0000080	NUDT7	283927	HITS-CLIP	23313552	Skin
hsa-mir-24-3p	MIMAT0000080	GSDMA	284110	HITS-CLIP	23824327	Skin
hsa-mir-24-3p	MIMAT0000080	TMEM105	284186	HITS-CLIP	23824327	Skin
hsa-mir-24-3p	MIMAT0000080	HKR1	284459	PAR-CLIP	23592263	Skin
hsa-mir-24-3p	MIMAT0000080	ZNF621	285268	HITS-CLIP	23824327	Skin
hsa-mir-24-3p	MIMAT0000080	CEP57L1	285753	HITS-CLIP	23824327	Skin
hsa-mir-24-3p	MIMAT0000080	RPL7L1	285855	Microarray	19748357	Skin
hsa-mir-24-3p	MIMAT0000080	LINC00632	286411	HITS-CLIP	23824327	Skin
hsa-mir-24-3p	MIMAT0000080	ZNF260	339324	HITS-CLIP	23824327	Skin
hsa-mir-24-3p	MIMAT0000080	TMEM173	340061	PAR-CLIP	23592263	Skin
hsa-mir-24-3p	MIMAT0000080	ZC3H12B	340554	HITS-CLIP	23824327	Skin
hsa-mir-24-3p	MIMAT0000080	SMTNL2	342527	HITS-CLIP	23824327	Skin
hsa-mir-24-3p	MIMAT0000080	ZNF284	342909	HITS-CLIP	23824327	Skin
hsa-mir-24-3p	MIMAT0000080	ZSCAN22	342945	HITS-CLIP	23824327	Skin
hsa-mir-24-3p	MIMAT0000080	SLC35B2	347734	Microarray//Sequencing	19748357|20371350	Skin
hsa-mir-24-3p	MIMAT0000080	NUP43	348995	HITS-CLIP	23824327	Skin
hsa-mir-24-3p	MIMAT0000080	RILPL1	353116	HITS-CLIP	23824327	Skin
hsa-mir-24-3p	MIMAT0000080	NDUFA4P1	360165	HITS-CLIP	23824327	Skin
hsa-mir-24-3p	MIMAT0000080	DND1	373863	Luciferase reporter assay//qRT-PCR//Western blot	20816961	Skin
hsa-mir-24-3p	MIMAT0000080	DNAJB13	374407	HITS-CLIP	23824327	Skin
hsa-mir-24-3p	MIMAT0000080	PEAK3	374872	HITS-CLIP	23824327	Skin
hsa-mir-24-3p	MIMAT0000080	DRAXIN	374946	HITS-CLIP	23824327	Skin
hsa-mir-24-3p	MIMAT0000080	SFT2D2	375035	HITS-CLIP	23824327	Skin
hsa-mir-24-3p	MIMAT0000080	LRRC10	376132	HITS-CLIP	19536157	Skin
hsa-mir-24-3p	MIMAT0000080	SHISA2	387914	HITS-CLIP	23824327	Skin
hsa-mir-24-3p	MIMAT0000080	VGLL3	389136	Sequencing	20138800	Skin
hsa-mir-24-3p	MIMAT0000080	SAMD5	389432	HITS-CLIP	23824327	Skin
hsa-mir-24-3p	MIMAT0000080	IL17REL	400935	PAR-CLIP	22012620	Skin
hsa-mir-24-3p	MIMAT0000080	HACD4	401494	HITS-CLIP	23824327	Skin
hsa-mir-24-3p	MIMAT0000080	SRRD	402055	HITS-CLIP	23824327	Skin
hsa-mir-24-3p	MIMAT0000080	DENND6B	414918	HITS-CLIP	23824327	Skin
hsa-mir-24-3p	MIMAT0000080	TMEM41B	440026	HITS-CLIP	23824327	Skin
hsa-mir-24-3p	MIMAT0000080	PLIN5	440503	PAR-CLIP	21572407	Skin
hsa-mir-24-3p	MIMAT0000080	MINOS1	440574	HITS-CLIP	23824327	Skin
hsa-mir-24-3p	MIMAT0000080	CISD2	493856	HITS-CLIP	23824327	Skin
hsa-mir-24-3p	MIMAT0000080	PHOSPHO2	493911	Microarray	19748357	Skin
hsa-mir-24-3p	MIMAT0000080	TYMSOS	494514	Microarray	19748357	Skin
hsa-mir-24-3p	MIMAT0000080	C8orf58	541565	PAR-CLIP	26701625	Skin
hsa-mir-24-3p	MIMAT0000080	DHFRP1	573971	Reporter assay	20816961	Skin
hsa-mir-24-3p	MIMAT0000080	KIAA0754	643314	HITS-CLIP	23824327|23313552	Skin
hsa-mir-24-3p	MIMAT0000080	CBY3	646019	HITS-CLIP	23824327	Skin
hsa-mir-24-3p	MIMAT0000080	TMEM236	653567	HITS-CLIP	23824327	Skin
hsa-mir-24-3p	MIMAT0000080	ZBTB8B	728116	HITS-CLIP	23824327|23313552	Skin
hsa-mir-24-3p	MIMAT0000080	SLC35E2B	728661	HITS-CLIP	23824327	Skin
hsa-mir-24-3p	MIMAT0000080	ZNF286B	729288	HITS-CLIP	23313552	Skin
hsa-mir-24-3p	MIMAT0000080	ZNF878	729747	HITS-CLIP	23824327	Skin
hsa-mir-24-3p	MIMAT0000080	ZNF730	100129543	HITS-CLIP	23824327	Skin
hsa-mir-24-3p	MIMAT0000080	KLLN	100144748	HITS-CLIP	23824327	Skin
hsa-mir-24-3p	MIMAT0000080	TMEM239	100288797	HITS-CLIP	23824327	Skin
hsa-mir-24-3p	MIMAT0000080	ZNF783	100289678	HITS-CLIP	23824327	Skin
hsa-mir-24-3p	MIMAT0000080	ARL17B	100506084	HITS-CLIP	23824327	Skin
hsa-mir-26a-5p	MIMAT0000082	ABCA1	19	Immunoblot//Luciferase reporter assay//qRT-PCR	22673513	Skin
hsa-mir-26a-5p	MIMAT0000082	ABCB7	22	CLASH	23622248	Skin
hsa-mir-26a-5p	MIMAT0000082	ACTN4	81	CLASH	23622248	Skin
hsa-mir-26a-5p	MIMAT0000082	ACVR1	90	Luciferase reporter assay//qRT-PCR	23227223	Skin
hsa-mir-26a-5p	MIMAT0000082	ADM	133	CLASH//PAR-CLIP	23622248|23592263|23446348|22012620|21572407|20371350|26701625	Skin
hsa-mir-26a-5p	MIMAT0000082	GRK2	156	PAR-CLIP	27292025	Skin
hsa-mir-26a-5p	MIMAT0000082	JAG1	182	Luciferase reporter assay//qRT-PCR//Western blot	27270422	Skin
hsa-mir-26a-5p	MIMAT0000082	AHR	196	CLASH	23622248	Skin
hsa-mir-26a-5p	MIMAT0000082	SLC25A5	292	CLASH	23622248	Skin
hsa-mir-26a-5p	MIMAT0000082	ARCN1	372	CLASH	23622248	Skin
hsa-mir-26a-5p	MIMAT0000082	ARF1	375	PAR-CLIP	20371350	Skin
hsa-mir-26a-5p	MIMAT0000082	ATM	472	Luciferase reporter assay//qRT-PCR//Western blot	24211747	Skin
hsa-mir-26a-5p	MIMAT0000082	ATP1A1	476	CLASH	23622248	Skin
hsa-mir-26a-5p	MIMAT0000082	ATP2B1	490	PAR-CLIP	20371350	Skin
hsa-mir-26a-5p	MIMAT0000082	ATP5A1	498	CLASH	23622248	Skin
hsa-mir-26a-5p	MIMAT0000082	ATP7B	540	CLASH	23622248	Skin
hsa-mir-26a-5p	MIMAT0000082	BID	637	HITS-CLIP	22473208	Skin
hsa-mir-26a-5p	MIMAT0000082	BMPR1A	657	HITS-CLIP//PAR-CLIP	23824327|27292025	Skin
hsa-mir-26a-5p	MIMAT0000082	DST	667	CLASH	23622248	Skin
hsa-mir-26a-5p	MIMAT0000082	BRCA1	672	PAR-CLIP	23446348	Skin
hsa-mir-26a-5p	MIMAT0000082	C3	718	PAR-CLIP	27292025	Skin
hsa-mir-26a-5p	MIMAT0000082	CA2	760	CLASH	23622248	Skin
hsa-mir-26a-5p	MIMAT0000082	CAPZA1	829	PAR-CLIP	27292025	Skin
hsa-mir-26a-5p	MIMAT0000082	CCND2	894	Luciferase reporter assay//PAR-CLIP//Western blot	19524505|23446348|22012620|21572407|20371350	Skin
hsa-mir-26a-5p	MIMAT0000082	CCNE1	898	HITS-CLIP//Luciferase reporter assay//Western blot	22210897|22473208	Skin
hsa-mir-26a-5p	MIMAT0000082	CDC6	990	Luciferase reporter assay//Western blot	18713946|27158389	Skin
hsa-mir-26a-5p	MIMAT0000082	CDK6	1021	Luciferase reporter assay//Western blot	22210897	Skin
hsa-mir-26a-5p	MIMAT0000082	CDK8	1024	Western blot	18713946	Skin
hsa-mir-26a-5p	MIMAT0000082	CDK9	1025	HITS-CLIP	23824327	Skin
hsa-mir-26a-5p	MIMAT0000082	CHD1	1105	Luciferase reporter assay//Western blot	24735615	Skin
hsa-mir-26a-5p	MIMAT0000082	CHEK1	1111	Luciferase reporter assay//Western blot	24336073	Skin
hsa-mir-26a-5p	MIMAT0000082	LYST	1130	CLASH	23622248	Skin
hsa-mir-26a-5p	MIMAT0000082	CKS2	1164	Flow//PAR-CLIP//Western blot	23861775|23592263	Skin
hsa-mir-26a-5p	MIMAT0000082	COPB1	1315	CLASH	23622248	Skin
hsa-mir-26a-5p	MIMAT0000082	SLC31A1	1317	HITS-CLIP	23824327	Skin
hsa-mir-26a-5p	MIMAT0000082	CSNK1A1	1452	HITS-CLIP	19536157	Skin
hsa-mir-26a-5p	MIMAT0000082	CSTF2	1478	PAR-CLIP	20371350	Skin
hsa-mir-26a-5p	MIMAT0000082	NKX2-5	1482	CLASH	23622248	Skin
hsa-mir-26a-5p	MIMAT0000082	CTBP1	1487	CLASH	23622248	Skin
hsa-mir-26a-5p	MIMAT0000082	CTGF	1490	Microarray//qRT-PCR//Western blot	18713946|26063197	Skin
hsa-mir-26a-5p	MIMAT0000082	CTNS	1497	PAR-CLIP	23592263	Skin
hsa-mir-26a-5p	MIMAT0000082	CD55	1604	PAR-CLIP	23592263	Skin
hsa-mir-26a-5p	MIMAT0000082	DDB1	1642	CLASH	23622248	Skin
hsa-mir-26a-5p	MIMAT0000082	DDX3X	1654	PAR-CLIP	21572407	Skin
hsa-mir-26a-5p	MIMAT0000082	DHX15	1665	CLASH	23622248	Skin
hsa-mir-26a-5p	MIMAT0000082	DNMT1	1786	CLASH	23622248	Skin
hsa-mir-26a-5p	MIMAT0000082	DNMT3B	1789	Luciferase reporter assay//Microarray//qRT-PCR//Western blot	24343426	Skin
hsa-mir-26a-5p	MIMAT0000082	SLC26A2	1836	PAR-CLIP	23592263	Skin
hsa-mir-26a-5p	MIMAT0000082	DUSP4	1846	Luciferase reporter assay//qRT-PCR//Western blot	25877859	Skin
hsa-mir-26a-5p	MIMAT0000082	DUSP5	1847	Luciferase reporter assay//qRT-PCR//Western blot	25877859	Skin
hsa-mir-26a-5p	MIMAT0000082	DYRK1A	1859	HITS-CLIP	22473208	Skin
hsa-mir-26a-5p	MIMAT0000082	E2F2	1870	Luciferase reporter assay//qRT-PCR//Western blot	26458859	Skin
hsa-mir-26a-5p	MIMAT0000082	EEF1B2	1933	CLASH	23622248	Skin
hsa-mir-26a-5p	MIMAT0000082	EIF4G2	1982	HITS-CLIP	22473208	Skin
hsa-mir-26a-5p	MIMAT0000082	EIF5	1983	HITS-CLIP	22473208	Skin
hsa-mir-26a-5p	MIMAT0000082	ELAVL2	1993	HITS-CLIP	22473208	Skin
hsa-mir-26a-5p	MIMAT0000082	EP300	2033	HITS-CLIP	27418678	Skin
hsa-mir-26a-5p	MIMAT0000082	ESR1	2099	Luciferase reporter assay	21610700	Skin
hsa-mir-26a-5p	MIMAT0000082	ETF1	2107	PAR-CLIP	23592263|23446348|27292025	Skin
hsa-mir-26a-5p	MIMAT0000082	EZH2	2146	ChIP//Chromatin immunoprecipitation//Immunoblot//Immunohistochemistry//Luciferase reporter assay//Microarray//qRT-PCR//Reporter assay//Western blot	18713946|20478051|21199804|20952513|21368858|21829663|18281287|23599767|28214878|25611389|26733151|26746204|26781064|26587974	Skin
hsa-mir-26a-5p	MIMAT0000082	ACSL3	2181	HITS-CLIP	22473208	Skin
hsa-mir-26a-5p	MIMAT0000082	FASN	2194	CLASH	23622248	Skin
hsa-mir-26a-5p	MIMAT0000082	FKTN	2218	HITS-CLIP	23824327	Skin
hsa-mir-26a-5p	MIMAT0000082	FER	2241	CLASH	23622248	Skin
hsa-mir-26a-5p	MIMAT0000082	FGF9	2254	Immunohistochemistry//In situ hybridization//Luciferase reporter assay//qRT-PCR//Western blot	24015269	Skin
hsa-mir-26a-5p	MIMAT0000082	FOXO3	2309	CLASH	23622248	Skin
hsa-mir-26a-5p	MIMAT0000082	FPR1	2357	HITS-CLIP	23824327	Skin
hsa-mir-26a-5p	MIMAT0000082	FUT8	2530	Flow//Immunofluorescence//Immunohistochemistry//Luciferase reporter assay//qRT-PCR//Western blot	27533464	Skin
hsa-mir-26a-5p	MIMAT0000082	GALNT3	2591	PAR-CLIP	22012620	Skin
hsa-mir-26a-5p	MIMAT0000082	GLG1	2734	CLASH	23622248	Skin
hsa-mir-26a-5p	MIMAT0000082	GSK3B	2932	Immunoblot//Immunofluorescence//Immunoprecipitaion//Luciferase reporter assay//Microarray//PAR-CLIP//qRT-PCR//Western blot	20525681|22484120|21572407|20371350|26854694|26893786|28237093|26469406|26313916	Skin
hsa-mir-26a-5p	MIMAT0000082	MSH6	2956	CLASH	23622248	Skin
hsa-mir-26a-5p	MIMAT0000082	GTF2A1	2957	PAR-CLIP	23592263|24398324|22012620|20371350	Skin
hsa-mir-26a-5p	MIMAT0000082	HGF	3082	ELISA//Immunohistochemistry//Luciferase reporter assay//qRT-PCR//QRTPCR//Western blot	24259426|28393839|28386375	Skin
hsa-mir-26a-5p	MIMAT0000082	HMGA1	3159	Flow//Immunohistochemistry//Luciferase reporter assay//qRT-PCR//Western blot	17563749|22245693|22139073|23796420|27025651|25755724|28000891	Skin
hsa-mir-26a-5p	MIMAT0000082	HNRNPU	3192	CLASH	23622248	Skin
hsa-mir-26a-5p	MIMAT0000082	HOXA5	3202	Luciferase reporter assay//qRT-PCR	26219418	Skin
hsa-mir-26a-5p	MIMAT0000082	HOXC8	3224	CLASH	23622248	Skin
hsa-mir-26a-5p	MIMAT0000082	HSPA8	3312	CLASH//PAR-CLIP	23622248|26701625	Skin
hsa-mir-26a-5p	MIMAT0000082	HSPD1	3329	HITS-CLIP	23824327	Skin
hsa-mir-26a-5p	MIMAT0000082	IFNB1	3456	ELISA//Luciferase reporter assay//qRT-PCR	20130213	Skin
hsa-mir-26a-5p	MIMAT0000082	IGF1	3479	Luciferase reporter assay//qRT-PCR//Western blot	27468358	Skin
hsa-mir-26a-5p	MIMAT0000082	IL6	3569	Luciferase reporter assay	23389848	Skin
hsa-mir-26a-5p	MIMAT0000082	IRF4	3662	HITS-CLIP	22473208	Skin
hsa-mir-26a-5p	MIMAT0000082	ITGA2	3673	PAR-CLIP	27292025	Skin
hsa-mir-26a-5p	MIMAT0000082	ITGA5	3678	Luciferase reporter assay//Western blot	25537511	Skin
hsa-mir-26a-5p	MIMAT0000082	KPNA2	3838	PAR-CLIP	23592263|24398324|22012620|21572407|20371350|27292025	Skin
hsa-mir-26a-5p	MIMAT0000082	LIF	3976	ELISA	19011087	Skin
hsa-mir-26a-5p	MIMAT0000082	LOXL2	4017	Luciferase reporter assay//PAR-CLIP	23592263|26983694	Skin
hsa-mir-26a-5p	MIMAT0000082	LRP6	4040	CLASH	23622248	Skin
hsa-mir-26a-5p	MIMAT0000082	MAD2L1	4085	PAR-CLIP	22012620	Skin
hsa-mir-26a-5p	MIMAT0000082	SMAD1	4086	Immunoblot//Immunohistochemistry//Immunoprecipitaion//In situ hybridization//Luciferase reporter assay//qRT-PCR//Reporter assay//Western blot	20857419|14697198|18197755|23028144|24047927|26548531	Skin
hsa-mir-26a-5p	MIMAT0000082	SMAD4	4089	Luciferase reporter assay//Western blot	20857419|23028144	Skin
hsa-mir-26a-5p	MIMAT0000082	MAN2A1	4124	HITS-CLIP//PAR-CLIP	22473208|21572407	Skin
hsa-mir-26a-5p	MIMAT0000082	MAP1B	4131	PAR-CLIP	22012620	Skin
hsa-mir-26a-5p	MIMAT0000082	MAT2A	4144	HITS-CLIP//PAR-CLIP	22473208|24398324|23446348|22012620|21572407|20371350	Skin
hsa-mir-26a-5p	MIMAT0000082	MCL1	4170	Western blot	23750239	Skin
hsa-mir-26a-5p	MIMAT0000082	MDM2	4193	HITS-CLIP//PAR-CLIP	23592263|24398324|23446348|21572407|20371350	Skin
hsa-mir-26a-5p	MIMAT0000082	ALDH6A1	4329	HITS-CLIP	23824327	Skin
hsa-mir-26a-5p	MIMAT0000082	COX1	4512	CLASH	23622248	Skin
hsa-mir-26a-5p	MIMAT0000082	COX3	4514	CLASH	23622248	Skin
hsa-mir-26a-5p	MIMAT0000082	MYC	4609	Western blot	19524505	Skin
hsa-mir-26a-5p	MIMAT0000082	MYH10	4628	CLASH	23622248	Skin
hsa-mir-26a-5p	MIMAT0000082	MYO10	4651	CLASH	23622248	Skin
hsa-mir-26a-5p	MIMAT0000082	NOS2	4843	Luciferase reporter assay//qRT-PCR//Western blot	23338972|26854724	Skin
hsa-mir-26a-5p	MIMAT0000082	NRAS	4893	Luciferase reporter assay//qRT-PCR//Western blot	26458859	Skin
hsa-mir-26a-5p	MIMAT0000082	PCK1	5105	HITS-CLIP	28735896	Skin
hsa-mir-26a-5p	MIMAT0000082	PCYT1A	5130	CLASH	23622248	Skin
hsa-mir-26a-5p	MIMAT0000082	PDE4B	5142	HITS-CLIP	22473208	Skin
hsa-mir-26a-5p	MIMAT0000082	PDE4C	5143	HITS-CLIP	23824327	Skin
hsa-mir-26a-5p	MIMAT0000082	PHB	5245	Luciferase reporter assay//qRT-PCR//Western blot	23870455	Skin
hsa-mir-26a-5p	MIMAT0000082	PIK3C2A	5286	Luciferase reporter assay	24194905	Skin
hsa-mir-26a-5p	MIMAT0000082	PIM1	5292	HITS-CLIP	22473208	Skin
hsa-mir-26a-5p	MIMAT0000082	PIK3CG	5294	Immunohistochemistry//qRT-PCR//Western blot	26021873	Skin
hsa-mir-26a-5p	MIMAT0000082	PLAG1	5324	Luciferase reporter assay//Microarray//qRT-PCR//Reporter assay	16461460|28012286	Skin
hsa-mir-26a-5p	MIMAT0000082	PLOD2	5352	Luciferase reporter assay	26983694|27310702	Skin
hsa-mir-26a-5p	MIMAT0000082	PMAIP1	5366	PAR-CLIP	23446348|22012620|21572407|20371350	Skin
hsa-mir-26a-5p	MIMAT0000082	POLR2E	5434	HITS-CLIP	19536157	Skin
hsa-mir-26a-5p	MIMAT0000082	PPIA	5478	CLASH	23622248	Skin
hsa-mir-26a-5p	MIMAT0000082	PPP1CC	5501	CLASH	23622248	Skin
hsa-mir-26a-5p	MIMAT0000082	PPP2R5D	5528	PAR-CLIP	22012620|20371350	Skin
hsa-mir-26a-5p	MIMAT0000082	PRKAA1	5562	HITS-CLIP	22473208	Skin
hsa-mir-26a-5p	MIMAT0000082	PRKCD	5580	HITS-CLIP//Luciferase reporter assay//Western blot	23525216|22473208	Skin
hsa-mir-26a-5p	MIMAT0000082	MAPK6	5597	PAR-CLIP	22100165	Skin
hsa-mir-26a-5p	MIMAT0000082	PRKX	5613	HITS-CLIP	19536157	Skin
hsa-mir-26a-5p	MIMAT0000082	PSMA3	5684	CLASH	23622248	Skin
hsa-mir-26a-5p	MIMAT0000082	PTEN	5728	GFP reporter assay//Immunohistochemistry//Luciferase reporter assay//qRT-PCR//Western blot	19487573|20216554|20080666|22885155|24140063|25361012|28242043	Skin
hsa-mir-26a-5p	MIMAT0000082	PTGS2	5743	Luciferase reporter assay//qRT-PCR//Western blot	26959737|27900011	Skin
hsa-mir-26a-5p	MIMAT0000082	PTPN13	5783	Luciferase reporter assay//qRT-PCR//Western blot	27285768	Skin
hsa-mir-26a-5p	MIMAT0000082	RASA1	5921	CLASH	23622248	Skin
hsa-mir-26a-5p	MIMAT0000082	RB1	5925	GFP reporter assay//Luciferase reporter assay//Microarray//qRT-PCR//Western blot	20080666|23108995	Skin
hsa-mir-26a-5p	MIMAT0000082	RLF	6018	HITS-CLIP	22473208	Skin
hsa-mir-26a-5p	MIMAT0000082	RNF6	6049	PAR-CLIP	24398324|21572407|20371350	Skin
hsa-mir-26a-5p	MIMAT0000082	RPL13	6137	CLASH	23622248	Skin
hsa-mir-26a-5p	MIMAT0000082	RPL37	6167	HITS-CLIP	23824327	Skin
hsa-mir-26a-5p	MIMAT0000082	RPS24	6229	CLASH	23622248	Skin
hsa-mir-26a-5p	MIMAT0000082	RPS26	6231	CLASH	23622248	Skin
hsa-mir-26a-5p	MIMAT0000082	RPS27A	6233	CLASH	23622248	Skin
hsa-mir-26a-5p	MIMAT0000082	RRM2	6241	CLASH	23622248	Skin
hsa-mir-26a-5p	MIMAT0000082	SARS	6301	CLASH	23622248	Skin
hsa-mir-26a-5p	MIMAT0000082	SDCBP	6386	CLASH	23622248	Skin
hsa-mir-26a-5p	MIMAT0000082	SET	6418	CLASH	23622248	Skin
hsa-mir-26a-5p	MIMAT0000082	SFPQ	6421	PAR-CLIP	21572407	Skin
hsa-mir-26a-5p	MIMAT0000082	SLC5A3	6526	PAR-CLIP	21572407	Skin
hsa-mir-26a-5p	MIMAT0000082	SLC7A1	6541	HITS-CLIP	22473208	Skin
hsa-mir-26a-5p	MIMAT0000082	SPTBN1	6711	CLASH	23622248	Skin
hsa-mir-26a-5p	MIMAT0000082	SSR1	6745	HITS-CLIP	23824327	Skin
hsa-mir-26a-5p	MIMAT0000082	SSR3	6747	HITS-CLIP	23824327	Skin
hsa-mir-26a-5p	MIMAT0000082	HSPA13	6782	HITS-CLIP	22473208	Skin
hsa-mir-26a-5p	MIMAT0000082	ADAM17	6868	Immunofluorescence//Luciferase reporter assay//Microarray//PAR-CLIP//qRT-PCR//Western blot	24398324|24375761	Skin
hsa-mir-26a-5p	MIMAT0000082	TAF13	6884	PAR-CLIP	23592263|21572407	Skin
hsa-mir-26a-5p	MIMAT0000082	TCP1	6950	CLASH	23622248	Skin
hsa-mir-26a-5p	MIMAT0000082	TDG	6996	Luciferase reporter assay	24114270	Skin
hsa-mir-26a-5p	MIMAT0000082	TFAM	7019	CLASH	23622248	Skin
hsa-mir-26a-5p	MIMAT0000082	TKT	7086	CLASH	23622248	Skin
hsa-mir-26a-5p	MIMAT0000082	TPMT	7172	PAR-CLIP	27292025	Skin
hsa-mir-26a-5p	MIMAT0000082	TRPC6	7225	Luciferase reporter assay	25801675	Skin
hsa-mir-26a-5p	MIMAT0000082	TTK	7272	HITS-CLIP	22473208	Skin
hsa-mir-26a-5p	MIMAT0000082	TTN	7273	CLASH	23622248	Skin
hsa-mir-26a-5p	MIMAT0000082	TUB	7275	PAR-CLIP	21572407|20371350	Skin
hsa-mir-26a-5p	MIMAT0000082	TUBG1	7283	CLASH	23622248	Skin
hsa-mir-26a-5p	MIMAT0000082	UBE2A	7319	CLASH	23622248	Skin
hsa-mir-26a-5p	MIMAT0000082	UBE2H	7328	HITS-CLIP	23313552	Skin
hsa-mir-26a-5p	MIMAT0000082	UBTF	7343	CLASH	23622248	Skin
hsa-mir-26a-5p	MIMAT0000082	WEE1	7465	Luciferase reporter assay//Western blot	24336073	Skin
hsa-mir-26a-5p	MIMAT0000082	WNT5A	7474	HITS-CLIP	22473208	Skin
hsa-mir-26a-5p	MIMAT0000082	YWHAE	7531	CLASH	23622248	Skin
hsa-mir-26a-5p	MIMAT0000082	CNBP	7555	CLASH	23622248	Skin
hsa-mir-26a-5p	MIMAT0000082	ZKSCAN1	7586	HITS-CLIP	23824327	Skin
hsa-mir-26a-5p	MIMAT0000082	ZNF134	7693	HITS-CLIP	27418678	Skin
hsa-mir-26a-5p	MIMAT0000082	ZNF207	7756	CLASH	23622248	Skin
hsa-mir-26a-5p	MIMAT0000082	USP7	7874	CLASH	23622248	Skin
hsa-mir-26a-5p	MIMAT0000082	ST8SIA4	7903	Immunofluorescence//Luciferase reporter assay//qRT-PCR//Western blot	28032858	Skin
hsa-mir-26a-5p	MIMAT0000082	HMGA2	8091	Luciferase reporter assay//qRT-PCR//Western blot	17563749|22139073|24853416|24682444|26492332	Skin
hsa-mir-26a-5p	MIMAT0000082	RND2	8153	CLASH	23622248	Skin
hsa-mir-26a-5p	MIMAT0000082	KDM5C	8242	CLASH	23622248	Skin
hsa-mir-26a-5p	MIMAT0000082	HIST2H2AA3	8337	CLASH	23622248	Skin
hsa-mir-26a-5p	MIMAT0000082	HIST1H4J	8363	CLASH	23622248	Skin
hsa-mir-26a-5p	MIMAT0000082	HIST1H4E	8367	CLASH	23622248	Skin
hsa-mir-26a-5p	MIMAT0000082	OGT	8473	CLASH	23622248	Skin
hsa-mir-26a-5p	MIMAT0000082	TNFSF10	8743	HITS-CLIP	27418678	Skin
hsa-mir-26a-5p	MIMAT0000082	CES2	8824	PAR-CLIP	23592263	Skin
hsa-mir-26a-5p	MIMAT0000082	NRP1	8829	Immunohistochemistry//Luciferase reporter assay//qRT-PCR//Western blot	26406949	Skin
hsa-mir-26a-5p	MIMAT0000082	CFLAR	8837	CLASH	23622248	Skin
hsa-mir-26a-5p	MIMAT0000082	MCM3AP	8888	CLASH	23622248	Skin
hsa-mir-26a-5p	MIMAT0000082	CCNE2	9134	Luciferase reporter assay//qRT-PCR//Western blot	19524505|28120942	Skin
hsa-mir-26a-5p	MIMAT0000082	ARHGEF1	9138	CLASH	23622248	Skin
hsa-mir-26a-5p	MIMAT0000082	PTTG1	9232	CLASH	23622248	Skin
hsa-mir-26a-5p	MIMAT0000082	MFHAS1	9258	CLASH//HITS-CLIP	23622248|27418678	Skin
hsa-mir-26a-5p	MIMAT0000082	BCL7B	9275	HITS-CLIP	22473208	Skin
hsa-mir-26a-5p	MIMAT0000082	TXNL1	9352	CLASH	23622248	Skin
hsa-mir-26a-5p	MIMAT0000082	COX5A	9377	HITS-CLIP	22473208	Skin
hsa-mir-26a-5p	MIMAT0000082	BAG4	9530	Luciferase reporter assay//Microarray	23190898	Skin
hsa-mir-26a-5p	MIMAT0000082	ZNF254	9534	HITS-CLIP	22473208	Skin
hsa-mir-26a-5p	MIMAT0000082	RBM39	9584	CLASH	23622248	Skin
hsa-mir-26a-5p	MIMAT0000082	MTRF1	9617	CLASH	23622248	Skin
hsa-mir-26a-5p	MIMAT0000082	CTR9	9646	CLASH	23622248	Skin
hsa-mir-26a-5p	MIMAT0000082	PDE4DIP	9659	HITS-CLIP	19536157	Skin
hsa-mir-26a-5p	MIMAT0000082	AQR	9716	HITS-CLIP	23824327	Skin
hsa-mir-26a-5p	MIMAT0000082	KIAA0408	9729	HITS-CLIP//PAR-CLIP	21572407|23824327|23313552|27418678	Skin
hsa-mir-26a-5p	MIMAT0000082	SCRN1	9805	CLASH	23622248	Skin
hsa-mir-26a-5p	MIMAT0000082	EFCAB14	9813	HITS-CLIP	23824327	Skin
hsa-mir-26a-5p	MIMAT0000082	GIT2	9815	CLASH	23622248	Skin
hsa-mir-26a-5p	MIMAT0000082	TSC22D2	9819	PAR-CLIP	21572407	Skin
hsa-mir-26a-5p	MIMAT0000082	ZBTB24	9841	PAR-CLIP	21572407	Skin
hsa-mir-26a-5p	MIMAT0000082	RHOBTB1	9886	CLASH	23622248	Skin
hsa-mir-26a-5p	MIMAT0000082	NUAK1	9891	CLASH	23622248	Skin
hsa-mir-26a-5p	MIMAT0000082	RABGAP1L	9910	PAR-CLIP	27292025	Skin
hsa-mir-26a-5p	MIMAT0000082	FAM20B	9917	CLASH	23622248	Skin
hsa-mir-26a-5p	MIMAT0000082	USP3	9960	HITS-CLIP	22473208	Skin
hsa-mir-26a-5p	MIMAT0000082	CHAF1A	10036	HITS-CLIP	22473208	Skin
hsa-mir-26a-5p	MIMAT0000082	UBA2	10054	CLASH	23622248	Skin
hsa-mir-26a-5p	MIMAT0000082	ARL4C	10123	Immunoblot//Luciferase reporter assay//qRT-PCR	22673513	Skin
hsa-mir-26a-5p	MIMAT0000082	TRAP1	10131	CLASH	23622248	Skin
hsa-mir-26a-5p	MIMAT0000082	NAMPT	10135	ELISA//Luciferase reporter assay//qRT-PCR//Western blot	28276108	Skin
hsa-mir-26a-5p	MIMAT0000082	TOB1	10140	HITS-CLIP//PAR-CLIP	22473208|22012620|21572407|20371350	Skin
hsa-mir-26a-5p	MIMAT0000082	TSHZ1	10194	PAR-CLIP	20371350	Skin
hsa-mir-26a-5p	MIMAT0000082	DCAF7	10238	CLASH	23622248	Skin
hsa-mir-26a-5p	MIMAT0000082	B3GALT5	10317	PAR-CLIP	22012620	Skin
hsa-mir-26a-5p	MIMAT0000082	CEPT1	10390	CLASH	23622248	Skin
hsa-mir-26a-5p	MIMAT0000082	ST3GAL6	10402	Immunohistochemistry//Luciferase reporter assay//qRT-PCR//Western blot	27906498	Skin
hsa-mir-26a-5p	MIMAT0000082	NSA2	10412	PAR-CLIP	20371350	Skin
hsa-mir-26a-5p	MIMAT0000082	ZBTB18	10472	PAR-CLIP	23446348|21572407|20371350	Skin
hsa-mir-26a-5p	MIMAT0000082	POLR3G	10622	HITS-CLIP	22473208	Skin
hsa-mir-26a-5p	MIMAT0000082	PNMA2	10687	CLASH	23622248	Skin
hsa-mir-26a-5p	MIMAT0000082	MAP3K2	10746	GFP reporter assay//Luciferase reporter assay//Western blot	20080666	Skin
hsa-mir-26a-5p	MIMAT0000082	ARPP19	10776	HITS-CLIP	22473208	Skin
hsa-mir-26a-5p	MIMAT0000082	HPSE	10855	HITS-CLIP	23824327|23313552	Skin
hsa-mir-26a-5p	MIMAT0000082	MALT1	10892	Western blot	27025651	Skin
hsa-mir-26a-5p	MIMAT0000082	PRDX3	10935	Luciferase reporter assay	24828865	Skin
hsa-mir-26a-5p	MIMAT0000082	EHD1	10938	HITS-CLIP	22473208	Skin
hsa-mir-26a-5p	MIMAT0000082	MSL3	10943	CLASH	23622248	Skin
hsa-mir-26a-5p	MIMAT0000082	KDELR1	10945	HITS-CLIP	23824327	Skin
hsa-mir-26a-5p	MIMAT0000082	HNRNPA0	10949	HITS-CLIP	22473208	Skin
hsa-mir-26a-5p	MIMAT0000082	PNRC1	10957	HITS-CLIP	22473208	Skin
hsa-mir-26a-5p	MIMAT0000082	UQCR11	10975	PAR-CLIP	23592263	Skin
hsa-mir-26a-5p	MIMAT0000082	METAP2	10988	HITS-CLIP	22473208	Skin
hsa-mir-26a-5p	MIMAT0000082	ABHD2	11057	HITS-CLIP	22473208	Skin
hsa-mir-26a-5p	MIMAT0000082	WWP2	11060	CLASH	23622248	Skin
hsa-mir-26a-5p	MIMAT0000082	NUPL2	11097	PAR-CLIP	27292025	Skin
hsa-mir-26a-5p	MIMAT0000082	KIF3A	11127	PAR-CLIP	27292025	Skin
hsa-mir-26a-5p	MIMAT0000082	CHEK2	11200	PAR-CLIP	24398324|21572407|20371350	Skin
hsa-mir-26a-5p	MIMAT0000082	PDCD10	11235	PAR-CLIP	21572407	Skin
hsa-mir-26a-5p	MIMAT0000082	PHLDA1	22822	PAR-CLIP	26701625	Skin
hsa-mir-26a-5p	MIMAT0000082	CPEB3	22849	CLASH//Luciferase reporter assay//Northern blot//qRT-PCR	20660482|23622248	Skin
hsa-mir-26a-5p	MIMAT0000082	SEC31A	22872	CLASH	23622248	Skin
hsa-mir-26a-5p	MIMAT0000082	BTBD3	22903	CLASH	23622248	Skin
hsa-mir-26a-5p	MIMAT0000082	RAB18	22931	CLASH	23622248	Skin
hsa-mir-26a-5p	MIMAT0000082	KLHDC10	23008	HITS-CLIP	22473208	Skin
hsa-mir-26a-5p	MIMAT0000082	TMCC1	23023	HITS-CLIP	22473208	Skin
hsa-mir-26a-5p	MIMAT0000082	GGA2	23062	CLASH	23622248	Skin
hsa-mir-26a-5p	MIMAT0000082	TNRC6B	23112	HITS-CLIP//PAR-CLIP	22473208|23446348|21572407	Skin
hsa-mir-26a-5p	MIMAT0000082	EPB41L3	23136	PAR-CLIP	21572407	Skin
hsa-mir-26a-5p	MIMAT0000082	NUP205	23165	CLASH	23622248	Skin
hsa-mir-26a-5p	MIMAT0000082	RTF1	23168	HITS-CLIP	22473208	Skin
hsa-mir-26a-5p	MIMAT0000082	TTLL12	23170	HITS-CLIP	23824327	Skin
hsa-mir-26a-5p	MIMAT0000082	DIP2A	23181	HITS-CLIP	19536157	Skin
hsa-mir-26a-5p	MIMAT0000082	RCOR1	23186	HITS-CLIP	22473208	Skin
hsa-mir-26a-5p	MIMAT0000082	DNMBP	23268	HITS-CLIP	22473208	Skin
hsa-mir-26a-5p	MIMAT0000082	AGTPBP1	23287	HITS-CLIP//PAR-CLIP	23824327|27292025	Skin
hsa-mir-26a-5p	MIMAT0000082	ZCCHC11	23318	Immunohistochemistry//Luciferase reporter assay//qRT-PCR//Western blot	24056962	Skin
hsa-mir-26a-5p	MIMAT0000082	UBR4	23352	CLASH//HITS-CLIP	23622248|22473208	Skin
hsa-mir-26a-5p	MIMAT0000082	LARP1	23367	Immunohistochemistry//Luciferase reporter assay//qRT-PCR//Western blot	26063484	Skin
hsa-mir-26a-5p	MIMAT0000082	FRAT2	23401	PAR-CLIP	24398324|21572407|20371350	Skin
hsa-mir-26a-5p	MIMAT0000082	RHOQ	23433	PAR-CLIP	21572407	Skin
hsa-mir-26a-5p	MIMAT0000082	ABCB9	23457	CLASH	23622248	Skin
hsa-mir-26a-5p	MIMAT0000082	RPL13A	23521	CLASH	23622248	Skin
hsa-mir-26a-5p	MIMAT0000082	ORC6	23594	HITS-CLIP	23824327	Skin
hsa-mir-26a-5p	MIMAT0000082	AMACR	23600	Luciferase reporter assay//qRT-PCR//Western blot	24517338	Skin
hsa-mir-26a-5p	MIMAT0000082	KPNA6	23633	HITS-CLIP	22473208	Skin
hsa-mir-26a-5p	MIMAT0000082	SSBP2	23635	HITS-CLIP	23824327	Skin
hsa-mir-26a-5p	MIMAT0000082	TMEM2	23670	HITS-CLIP	23313552	Skin
hsa-mir-26a-5p	MIMAT0000082	SHC2	25759	CLASH	23622248	Skin
hsa-mir-26a-5p	MIMAT0000082	RASGRP3	25780	HITS-CLIP	22473208	Skin
hsa-mir-26a-5p	MIMAT0000082	CLIC4	25932	CLASH	23622248	Skin
hsa-mir-26a-5p	MIMAT0000082	TPGS2	25941	CLASH	23622248	Skin
hsa-mir-26a-5p	MIMAT0000082	ZNF451	26036	PAR-CLIP	22012620	Skin
hsa-mir-26a-5p	MIMAT0000082	LSM14A	26065	CLASH	23622248	Skin
hsa-mir-26a-5p	MIMAT0000082	SERBP1	26135	Immunohistochemistry//Immunoprecipitaion//Luciferase reporter assay//pSILAC//Western blot	17637574|27449037	Skin
hsa-mir-26a-5p	MIMAT0000082	SACS	26278	HITS-CLIP//PAR-CLIP	22473208|23592263|23446348|22012620|21572407|20371350	Skin
hsa-mir-26a-5p	MIMAT0000082	AGO1	26523	CLASH	23622248	Skin
hsa-mir-26a-5p	MIMAT0000082	RGS17	26575	HITS-CLIP	23824327	Skin
hsa-mir-26a-5p	MIMAT0000082	CHORDC1	26973	HITS-CLIP	22473208	Skin
hsa-mir-26a-5p	MIMAT0000082	RNF11	26994	HITS-CLIP	23824327	Skin
hsa-mir-26a-5p	MIMAT0000082	SERP1	27230	PAR-CLIP	23592263	Skin
hsa-mir-26a-5p	MIMAT0000082	TNRC6A	27327	HITS-CLIP//PAR-CLIP	22473208|23592263|23446348|21572407	Skin
hsa-mir-26a-5p	MIMAT0000082	SETD2	29072	CLASH	23622248	Skin
hsa-mir-26a-5p	MIMAT0000082	OLA1	29789	CLASH	23622248	Skin
hsa-mir-26a-5p	MIMAT0000082	PSAT1	29968	PAR-CLIP	23592263|23446348|20371350|26701625	Skin
hsa-mir-26a-5p	MIMAT0000082	PIK3R4	30849	HITS-CLIP	22473208	Skin
hsa-mir-26a-5p	MIMAT0000082	SLC35B3	51000	HITS-CLIP	23824327	Skin
hsa-mir-26a-5p	MIMAT0000082	TXNDC11	51061	CLASH	23622248	Skin
hsa-mir-26a-5p	MIMAT0000082	DCTN4	51164	HITS-CLIP	22473208	Skin
hsa-mir-26a-5p	MIMAT0000082	GLTP	51228	HITS-CLIP	23824327	Skin
hsa-mir-26a-5p	MIMAT0000082	MRPL51	51258	CLASH	23622248	Skin
hsa-mir-26a-5p	MIMAT0000082	PLAC8	51316	HITS-CLIP	23313552	Skin
hsa-mir-26a-5p	MIMAT0000082	NIP7	51388	PAR-CLIP	26701625	Skin
hsa-mir-26a-5p	MIMAT0000082	RHCG	51458	HITS-CLIP	23824327	Skin
hsa-mir-26a-5p	MIMAT0000082	SFMBT1	51460	CLASH	23622248	Skin
hsa-mir-26a-5p	MIMAT0000082	PIGT	51604	CLASH	23622248	Skin
hsa-mir-26a-5p	MIMAT0000082	LUC7L2	51631	HITS-CLIP	23824327	Skin
hsa-mir-26a-5p	MIMAT0000082	PHAX	51808	HITS-CLIP	23824327	Skin
hsa-mir-26a-5p	MIMAT0000082	CPSF2	53981	HITS-CLIP	22473208	Skin
hsa-mir-26a-5p	MIMAT0000082	GDAP1	54332	Immunofluorescence//In situ hybridization//Luciferase reporter assay//Northern blot//qRT-PCR//Western blot	20827281	Skin
hsa-mir-26a-5p	MIMAT0000082	SLC38A2	54407	HITS-CLIP	22473208	Skin
hsa-mir-26a-5p	MIMAT0000082	KCTD5	54442	CLASH	23622248	Skin
hsa-mir-26a-5p	MIMAT0000082	RNF216	54476	HITS-CLIP	23824327	Skin
hsa-mir-26a-5p	MIMAT0000082	MTRF1L	54516	CLASH	23622248	Skin
hsa-mir-26a-5p	MIMAT0000082	DDIT4	54541	PAR-CLIP	23592263	Skin
hsa-mir-26a-5p	MIMAT0000082	MTMR12	54545	HITS-CLIP	23313552	Skin
hsa-mir-26a-5p	MIMAT0000082	TBC1D13	54662	PAR-CLIP	20371350	Skin
hsa-mir-26a-5p	MIMAT0000082	OTUD4	54726	PAR-CLIP	22100165	Skin
hsa-mir-26a-5p	MIMAT0000082	TET2	54790	Luciferase reporter assay	24114270	Skin
hsa-mir-26a-5p	MIMAT0000082	AURKAIP1	54998	CLASH	23622248	Skin
hsa-mir-26a-5p	MIMAT0000082	LINS1	55180	CLASH	23622248	Skin
hsa-mir-26a-5p	MIMAT0000082	SLC25A36	55186	PAR-CLIP	21572407	Skin
hsa-mir-26a-5p	MIMAT0000082	RCBTB1	55213	Luciferase reporter assay//qRT-PCR//Western blot	23689287	Skin
hsa-mir-26a-5p	MIMAT0000082	TYW1	55253	CLASH	23622248	Skin
hsa-mir-26a-5p	MIMAT0000082	TMEM19	55266	PAR-CLIP	21572407	Skin
hsa-mir-26a-5p	MIMAT0000082	AGPAT5	55326	PAR-CLIP	23592263	Skin
hsa-mir-26a-5p	MIMAT0000082	GPALPP1	55425	CLASH	23622248	Skin
hsa-mir-26a-5p	MIMAT0000082	STRADB	55437	PAR-CLIP//Western blot	18713946|20371350	Skin
hsa-mir-26a-5p	MIMAT0000082	CDV3	55573	PAR-CLIP	20371350	Skin
hsa-mir-26a-5p	MIMAT0000082	BMP2K	55589	PAR-CLIP	20371350	Skin
hsa-mir-26a-5p	MIMAT0000082	DEPDC1	55635	HITS-CLIP//PAR-CLIP	23446348|21572407|20371350	Skin
hsa-mir-26a-5p	MIMAT0000082	PPP4R3A	55671	HITS-CLIP	22473208	Skin
hsa-mir-26a-5p	MIMAT0000082	TMEM30A	55754	HITS-CLIP	22473208	Skin
hsa-mir-26a-5p	MIMAT0000082	TXLNG	55787	CLASH	23622248	Skin
hsa-mir-26a-5p	MIMAT0000082	MINDY1	55793	PAR-CLIP	27292025	Skin
hsa-mir-26a-5p	MIMAT0000082	METTL2B	55798	PAR-CLIP	27292025	Skin
hsa-mir-26a-5p	MIMAT0000082	DCP1A	55802	HITS-CLIP//PAR-CLIP	23824327|27292025	Skin
hsa-mir-26a-5p	MIMAT0000082	ALG1	56052	PAR-CLIP	21572407	Skin
hsa-mir-26a-5p	MIMAT0000082	UGGT1	56886	HITS-CLIP	23824327	Skin
hsa-mir-26a-5p	MIMAT0000082	ARNTL2	56938	PAR-CLIP	20371350	Skin
hsa-mir-26a-5p	MIMAT0000082	BBX	56987	CLASH	23622248	Skin
hsa-mir-26a-5p	MIMAT0000082	VANGL2	57216	PAR-CLIP	21572407|20371350	Skin
hsa-mir-26a-5p	MIMAT0000082	KAT14	57325	CLASH	23622248	Skin
hsa-mir-26a-5p	MIMAT0000082	TMCC3	57458	CLASH	23622248	Skin
hsa-mir-26a-5p	MIMAT0000082	AHRR	57491	CLASH	23622248	Skin
hsa-mir-26a-5p	MIMAT0000082	MTA3	57504	HITS-CLIP	23824327	Skin
hsa-mir-26a-5p	MIMAT0000082	ZNF608	57507	PAR-CLIP	21572407	Skin
hsa-mir-26a-5p	MIMAT0000082	NUFIP2	57532	HITS-CLIP//PAR-CLIP	22473208|22100165	Skin
hsa-mir-26a-5p	MIMAT0000082	KLHL42	57542	HITS-CLIP	22473208	Skin
hsa-mir-26a-5p	MIMAT0000082	EP400	57634	HITS-CLIP	22473208	Skin
hsa-mir-26a-5p	MIMAT0000082	ZSWIM6	57688	HITS-CLIP	22473208	Skin
hsa-mir-26a-5p	MIMAT0000082	EPG5	57724	CLASH	23622248	Skin
hsa-mir-26a-5p	MIMAT0000082	C6orf47	57827	CLASH	23622248	Skin
hsa-mir-26a-5p	MIMAT0000082	ZNF410	57862	PAR-CLIP	21572407	Skin
hsa-mir-26a-5p	MIMAT0000082	CREBZF	58487	PAR-CLIP	24398324|21572407|20371350	Skin
hsa-mir-26a-5p	MIMAT0000082	ANO3	63982	CLASH	23622248	Skin
hsa-mir-26a-5p	MIMAT0000082	MFSD14A	64645	CLASH	23622248	Skin
hsa-mir-26a-5p	MIMAT0000082	NUCKS1	64710	HITS-CLIP	22473208	Skin
hsa-mir-26a-5p	MIMAT0000082	TUT1	64852	CLASH	23622248	Skin
hsa-mir-26a-5p	MIMAT0000082	NABP1	64859	CLASH//HITS-CLIP//PAR-CLIP	23622248|22473208|23446348|20371350|21572407|26701625	Skin
hsa-mir-26a-5p	MIMAT0000082	WNK1	65125	PAR-CLIP	20371350	Skin
hsa-mir-26a-5p	MIMAT0000082	CAMKV	79012	CLASH	23622248	Skin
hsa-mir-26a-5p	MIMAT0000082	ELOVL6	79071	CLASH	23622248	Skin
hsa-mir-26a-5p	MIMAT0000082	C1orf50	79078	HITS-CLIP	23824327	Skin
hsa-mir-26a-5p	MIMAT0000082	ZNF426	79088	PAR-CLIP	23592263	Skin
hsa-mir-26a-5p	MIMAT0000082	CHAC1	79094	HITS-CLIP//PAR-CLIP	22473208|21572407|20371350	Skin
hsa-mir-26a-5p	MIMAT0000082	RETREG2	79137	CLASH	23622248	Skin
hsa-mir-26a-5p	MIMAT0000082	DCAF10	79269	HITS-CLIP	22473208	Skin
hsa-mir-26a-5p	MIMAT0000082	AKIRIN1	79647	HITS-CLIP	23824327	Skin
hsa-mir-26a-5p	MIMAT0000082	USB1	79650	CLASH	23622248	Skin
hsa-mir-26a-5p	MIMAT0000082	HECTD3	79654	HITS-CLIP	22473208	Skin
hsa-mir-26a-5p	MIMAT0000082	ZNF669	79862	PAR-CLIP	27292025	Skin
hsa-mir-26a-5p	MIMAT0000082	ADM2	79924	HITS-CLIP	23824327	Skin
hsa-mir-26a-5p	MIMAT0000082	CNTD2	79935	CLASH	23622248	Skin
hsa-mir-26a-5p	MIMAT0000082	LRRTM4	80059	PAR-CLIP	22012620|27292025	Skin
hsa-mir-26a-5p	MIMAT0000082	ZNF703	80139	CLASH	23622248	Skin
hsa-mir-26a-5p	MIMAT0000082	CTC1	80169	CLASH	23622248	Skin
hsa-mir-26a-5p	MIMAT0000082	TMEM254	80195	PAR-CLIP	20371350	Skin
hsa-mir-26a-5p	MIMAT0000082	FBXO11	80204	HITS-CLIP	22473208	Skin
hsa-mir-26a-5p	MIMAT0000082	C16orf70	80262	HITS-CLIP//PAR-CLIP	22473208|21572407|20371350	Skin
hsa-mir-26a-5p	MIMAT0000082	EDEM3	80267	PAR-CLIP	23592263	Skin
hsa-mir-26a-5p	MIMAT0000082	KLHL15	80311	HITS-CLIP//PAR-CLIP	23592263|23446348|22012620|21572407|20371350	Skin
hsa-mir-26a-5p	MIMAT0000082	LRRC27	80313	HITS-CLIP	23824327	Skin
hsa-mir-26a-5p	MIMAT0000082	CPEB4	80315	Luciferase reporter assay//Northern blot//qRT-PCR	20660482	Skin
hsa-mir-26a-5p	MIMAT0000082	PNPLA3	80339	HITS-CLIP	23824327	Skin
hsa-mir-26a-5p	MIMAT0000082	REEP4	80346	HITS-CLIP	22473208	Skin
hsa-mir-26a-5p	MIMAT0000082	COASY	80347	CLASH	23622248	Skin
hsa-mir-26a-5p	MIMAT0000082	ASXL3	80816	HITS-CLIP	23824327	Skin
hsa-mir-26a-5p	MIMAT0000082	RCC1L	81554	CLASH	23622248	Skin
hsa-mir-26a-5p	MIMAT0000082	ACTL8	81569	CLASH	23622248	Skin
hsa-mir-26a-5p	MIMAT0000082	RBM48	84060	HITS-CLIP	23824327	Skin
hsa-mir-26a-5p	MIMAT0000082	ASCC2	84164	CLASH	23622248	Skin
hsa-mir-26a-5p	MIMAT0000082	ZDHHC18	84243	HITS-CLIP//PAR-CLIP	22473208|20371350	Skin
hsa-mir-26a-5p	MIMAT0000082	MCM8	84515	HITS-CLIP	23824327	Skin
hsa-mir-26a-5p	MIMAT0000082	FAXC	84553	HITS-CLIP	23824327	Skin
hsa-mir-26a-5p	MIMAT0000082	ZNF347	84671	HITS-CLIP	23824327	Skin
hsa-mir-26a-5p	MIMAT0000082	ADGRG7	84873	PAR-CLIP	26701625	Skin
hsa-mir-26a-5p	MIMAT0000082	ZBTB45	84878	PAR-CLIP	23592263	Skin
hsa-mir-26a-5p	MIMAT0000082	ARHGEF39	84904	HITS-CLIP	23824327	Skin
hsa-mir-26a-5p	MIMAT0000082	SLC35B4	84912	CLASH	23622248	Skin
hsa-mir-26a-5p	MIMAT0000082	PPP1R15B	84919	PAR-CLIP	21572407	Skin
hsa-mir-26a-5p	MIMAT0000082	ZNF566	84924	HITS-CLIP	23824327	Skin
hsa-mir-26a-5p	MIMAT0000082	SSH2	85464	HITS-CLIP	22473208	Skin
hsa-mir-26a-5p	MIMAT0000082	RRP36	88745	PAR-CLIP	27292025	Skin
hsa-mir-26a-5p	MIMAT0000082	TIMM29	90580	HITS-CLIP	23824327	Skin
hsa-mir-26a-5p	MIMAT0000082	ACBD5	91452	HITS-CLIP	23313552	Skin
hsa-mir-26a-5p	MIMAT0000082	MYOZ3	91977	HITS-CLIP	23824327	Skin
hsa-mir-26a-5p	MIMAT0000082	MTDH	92140	Immunohistochemistry//In situ hybridization//Luciferase reporter assay//PAR-CLIP//qRT-PCR//Western blot	20952513|24398324|25434799	Skin
hsa-mir-26a-5p	MIMAT0000082	HAUS8	93323	HITS-CLIP//PAR-CLIP	22473208|20371350	Skin
hsa-mir-26a-5p	MIMAT0000082	SFXN1	94081	HITS-CLIP	22473208	Skin
hsa-mir-26a-5p	MIMAT0000082	TP53INP1	94241	CLASH	23622248	Skin
hsa-mir-26a-5p	MIMAT0000082	SLC35A4	113829	CLASH	23622248	Skin
hsa-mir-26a-5p	MIMAT0000082	BTBD9	114781	CLASH	23622248	Skin
hsa-mir-26a-5p	MIMAT0000082	TUBGCP5	114791	HITS-CLIP	23824327	Skin
hsa-mir-26a-5p	MIMAT0000082	WDR92	116143	HITS-CLIP	23824327	Skin
hsa-mir-26a-5p	MIMAT0000082	NUS1	116150	HITS-CLIP	23824327	Skin
hsa-mir-26a-5p	MIMAT0000082	SSX2IP	117178	HITS-CLIP	22473208	Skin
hsa-mir-26a-5p	MIMAT0000082	HIST4H4	121504	CLASH	23622248	Skin
hsa-mir-26a-5p	MIMAT0000082	CCDC43	124808	CLASH	23622248	Skin
hsa-mir-26a-5p	MIMAT0000082	TBC1D16	125058	CLASH	23622248	Skin
hsa-mir-26a-5p	MIMAT0000082	EID2B	126272	PAR-CLIP	27292025	Skin
hsa-mir-26a-5p	MIMAT0000082	TNFAIP8L1	126282	HITS-CLIP	23824327	Skin
hsa-mir-26a-5p	MIMAT0000082	AP1S3	130340	HITS-CLIP	22473208	Skin
hsa-mir-26a-5p	MIMAT0000082	UBR3	130507	HITS-CLIP//PAR-CLIP	21572407	Skin
hsa-mir-26a-5p	MIMAT0000082	OCIAD2	132299	HITS-CLIP	23824327	Skin
hsa-mir-26a-5p	MIMAT0000082	CPEB2	132864	Luciferase reporter assay//Northern blot//qRT-PCR	20660482	Skin
hsa-mir-26a-5p	MIMAT0000082	ALG10B	144245	CLASH	23622248	Skin
hsa-mir-26a-5p	MIMAT0000082	ZNF664	144348	PAR-CLIP	24398324|23446348|21572407|20371350	Skin
hsa-mir-26a-5p	MIMAT0000082	E2F7	144455	//ChIP-seq//HITS-CLIP//Immunoblot//Immunofluorescence//PAR-CLIP	23096114|23446348|20371350|21572407	Skin
hsa-mir-26a-5p	MIMAT0000082	C14orf37	145407	CLASH//PAR-CLIP	23622248|22100165	Skin
hsa-mir-26a-5p	MIMAT0000082	SLFN13	146857	HITS-CLIP	23824327	Skin
hsa-mir-26a-5p	MIMAT0000082	CREBRF	153222	PAR-CLIP	23592263	Skin
hsa-mir-26a-5p	MIMAT0000082	TMTC3	160418	PAR-CLIP	23592263	Skin
hsa-mir-26a-5p	MIMAT0000082	SASS6	163786	HITS-CLIP	22473208	Skin
hsa-mir-26a-5p	MIMAT0000082	SDE2	163859	PAR-CLIP	20371350	Skin
hsa-mir-26a-5p	MIMAT0000082	TET3	200424	HITS-CLIP//PAR-CLIP	22473208|23592263	Skin
hsa-mir-26a-5p	MIMAT0000082	PIKFYVE	200576	CLASH	23622248	Skin
hsa-mir-26a-5p	MIMAT0000082	PDE12	201626	HITS-CLIP	23824327	Skin
hsa-mir-26a-5p	MIMAT0000082	TMEM154	201799	PAR-CLIP	27292025	Skin
hsa-mir-26a-5p	MIMAT0000082	OTUD1	220213	HITS-CLIP	22473208	Skin
hsa-mir-26a-5p	MIMAT0000082	SLC25A30	253512	CLASH	23622248	Skin
hsa-mir-26a-5p	MIMAT0000082	UBN2	254048	HITS-CLIP//PAR-CLIP	22473208|23592263	Skin
hsa-mir-26a-5p	MIMAT0000082	BLOC1S2	282991	PAR-CLIP	23592263|24398324|20371350	Skin
hsa-mir-26a-5p	MIMAT0000082	ANKRD52	283373	HITS-CLIP	22473208	Skin
hsa-mir-26a-5p	MIMAT0000082	FAM177A1	283635	HITS-CLIP	23824327	Skin
hsa-mir-26a-5p	MIMAT0000082	NWD1	284434	HITS-CLIP	23824327	Skin
hsa-mir-26a-5p	MIMAT0000082	FAM126B	285172	HITS-CLIP	23313552	Skin
hsa-mir-26a-5p	MIMAT0000082	RABL3	285282	PAR-CLIP	27292025	Skin
hsa-mir-26a-5p	MIMAT0000082	C17orf51	339263	CLASH	23622248	Skin
hsa-mir-26a-5p	MIMAT0000082	ZNF680	340252	HITS-CLIP	22473208	Skin
hsa-mir-26a-5p	MIMAT0000082	ZNF860	344787	HITS-CLIP	23824327	Skin
hsa-mir-26a-5p	MIMAT0000082	SEPTIN14	346288	HITS-CLIP	23824327	Skin
hsa-mir-26a-5p	MIMAT0000082	ZNF233	353355	CLASH	23622248	Skin
hsa-mir-26a-5p	MIMAT0000082	SOGA3	387104	HITS-CLIP//PAR-CLIP	21572407|23824327|23313552	Skin
hsa-mir-26a-5p	MIMAT0000082	KMT5A	387893	PAR-CLIP	22012620|20371350|27292025	Skin
hsa-mir-26a-5p	MIMAT0000082	LIN28B	389421	Immunohistochemistry//Luciferase reporter assay//qRT-PCR//Western blot	24056962|26787543	Skin
hsa-mir-26a-5p	MIMAT0000082	NUDT19	390916	HITS-CLIP	22473208	Skin
hsa-mir-26a-5p	MIMAT0000082	ZNF772	400720	PAR-CLIP	22100165	Skin
hsa-mir-26a-5p	MIMAT0000082	ZNF506	440515	CLASH	23622248	Skin
hsa-mir-26a-5p	MIMAT0000082	ZNF814	730051	CLASH	23622248	Skin
hsa-mir-26a-5p	MIMAT0000082	SMIM9	100132963	PAR-CLIP	20371350	Skin
hsa-mir-26a-5p	MIMAT0000082	MICA	100507436	HITS-CLIP	23824327	Skin
hsa-mir-26a-5p	MIMAT0000082	C7orf55-LUC7L2	100996928	HITS-CLIP	23824327	Skin
hsa-mir-125b-5p	MIMAT0000423	ABL1	25	CLASH	23622248	Skin
hsa-mir-125b-5p	MIMAT0000423	ACLY	47	CLASH	23622248	Skin
hsa-mir-125b-5p	MIMAT0000423	ADM	133	CLASH	23622248	Skin
hsa-mir-125b-5p	MIMAT0000423	PARP1	142	CLASH	23622248	Skin
hsa-mir-125b-5p	MIMAT0000423	AKT1	207	qRT-PCR//Western blot	18649363	Skin
hsa-mir-125b-5p	MIMAT0000423	ALOX5	240	Luciferase reporter assay//qRT-PCR//Western blot	25589070	Skin
hsa-mir-125b-5p	MIMAT0000423	ANGPT2	285	Immunoblot//Luciferase reporter assay	27577856	Skin
hsa-mir-125b-5p	MIMAT0000423	APC	324	Luciferase reporter assay//qRT-PCR//Western blot	28176874	Skin
hsa-mir-125b-5p	MIMAT0000423	XIAP	331	CLASH	23622248	Skin
hsa-mir-125b-5p	MIMAT0000423	ARF3	377	CLASH	23622248	Skin
hsa-mir-125b-5p	MIMAT0000423	ATP5B	506	CLASH	23622248	Skin
hsa-mir-125b-5p	MIMAT0000423	BACH1	571	CLASH	23622248	Skin
hsa-mir-125b-5p	MIMAT0000423	BAK1	578	Luciferase reporter assay//qRT-PCR//Western blot	18056640|21823019|23497288|23928699|27158338	Skin
hsa-mir-125b-5p	MIMAT0000423	BCL2	596	ELISA//Luciferase reporter assay//qRT-PCR//Western blot	22293115|26057745	Skin
hsa-mir-125b-5p	MIMAT0000423	BCL2L2	599	Luciferase reporter assay//qRT-PCR//Western blot	22824797|25001178	Skin
hsa-mir-125b-5p	MIMAT0000423	BCL3	602	Luciferase reporter assay	20658525	Skin
hsa-mir-125b-5p	MIMAT0000423	PRDM1	639	Chromatin immunoprecipitation//Immunoblot//Luciferase reporter assay//Microarray//qRT-PCR//Western blot	20497960|26655851|27613090	Skin
hsa-mir-125b-5p	MIMAT0000423	BMPR1B	658	Luciferase reporter assay//qRT-PCR//Western blot	19738052|28214897	Skin
hsa-mir-125b-5p	MIMAT0000423	VPS51	738	Luciferase reporter assay	25172656	Skin
hsa-mir-125b-5p	MIMAT0000423	CBFB	865	Luciferase reporter assay//Microarray//qRT-PCR//Western blot	17891175|21903586|22689670	Skin
hsa-mir-125b-5p	MIMAT0000423	CCNE1	898	CLASH	23622248	Skin
hsa-mir-125b-5p	MIMAT0000423	SCARB2	950	PAR-CLIP	24398324|21572407	Skin
hsa-mir-125b-5p	MIMAT0000423	CD44	960	Immunohistochemistry//Western blot	26686386	Skin
hsa-mir-125b-5p	MIMAT0000423	CDH5	1003	qRT-PCR//Western blot	22391569	Skin
hsa-mir-125b-5p	MIMAT0000423	CDKN2A	1029	Immunoprecipitation//Luciferase reporter assay//Western blot	20347935|23585871	Skin
hsa-mir-125b-5p	MIMAT0000423	CDKN2D	1032	Luciferase reporter assay//qRT-PCR//Western blot	27763644	Skin
hsa-mir-125b-5p	MIMAT0000423	CEBPA	1050	CLASH//Luciferase reporter assay//qRT-PCR//Western blot	23622248|25982911	Skin
hsa-mir-125b-5p	MIMAT0000423	CEBPG	1054	CLASH	23622248	Skin
hsa-mir-125b-5p	MIMAT0000423	CNGB1	1258	CLASH	23622248	Skin
hsa-mir-125b-5p	MIMAT0000423	COX7C	1350	CLASH	23622248	Skin
hsa-mir-125b-5p	MIMAT0000423	CREBBP	1387	CLASH	23622248	Skin
hsa-mir-125b-5p	MIMAT0000423	MAPK14	1432	ChIP-seq//EMSA//Immunoblot//Luciferase reporter assay//qRT-PCR//Western blot	22854965	Skin
hsa-mir-125b-5p	MIMAT0000423	CSNK2A1	1457	Luciferase reporter assay//PAR-CLIP//Western blot	22012620|24098452	Skin
hsa-mir-125b-5p	MIMAT0000423	CYP24A1	1591	Luciferase reporter assay//Northern blot//qRT-PCR//Reporter assay//Western blot	19570947	Skin
hsa-mir-125b-5p	MIMAT0000423	ARID3A	1820	Luciferase reporter assay//qRT-PCR//Western blot	22469780	Skin
hsa-mir-125b-5p	MIMAT0000423	DUSP6	1848	Luciferase reporter assay//qRT-PCR//Western blot	25001178	Skin
hsa-mir-125b-5p	MIMAT0000423	E2F2	1870	Luciferase reporter assay//qRT-PCR//Western blot	22999819	Skin
hsa-mir-125b-5p	MIMAT0000423	E2F3	1871	Immunohistochemistry//Luciferase reporter assay//Northern blot//qRT-PCR//Reporter assay//Western blot	20549700|22523546	Skin
hsa-mir-125b-5p	MIMAT0000423	EEF1A1	1915	CLASH	23622248	Skin
hsa-mir-125b-5p	MIMAT0000423	MEGF9	1955	Luciferase reporter assay//Western blot	24098452	Skin
hsa-mir-125b-5p	MIMAT0000423	EGFR	1956	Immunohistochemistry//Western blot	26686386	Skin
hsa-mir-125b-5p	MIMAT0000423	EIF4E	1977	HITS-CLIP	23824327	Skin
hsa-mir-125b-5p	MIMAT0000423	EIF4EBP1	1978	Immunoblot//Immunohistochemistry//In situ hybridization//Luciferase reporter assay//Microarray//qRT-PCR//Western blot	17891175|22071331|26646586	Skin
hsa-mir-125b-5p	MIMAT0000423	EIF5	1983	CLASH	23622248	Skin
hsa-mir-125b-5p	MIMAT0000423	EMD	2010	CLASH	23622248	Skin
hsa-mir-125b-5p	MIMAT0000423	ENPEP	2028	Luciferase reporter assay//Western blot	24098452	Skin
hsa-mir-125b-5p	MIMAT0000423	EPHA7	2045	CLASH	23622248	Skin
hsa-mir-125b-5p	MIMAT0000423	EPO	2056	Luciferase reporter assay	24165569	Skin
hsa-mir-125b-5p	MIMAT0000423	EPOR	2057	Luciferase reporter assay	24165569	Skin
hsa-mir-125b-5p	MIMAT0000423	ERBB2	2064	Immunoblot//Luciferase reporter assay//Microarray//Northern blot//qRT-PCR//Western blot	19825990|17110380|20864407|22460089|25388283|26966351|26544868|25833836	Skin
hsa-mir-125b-5p	MIMAT0000423	ERBB3	2065	Immunoblot//Immunohistochemistry//Luciferase reporter assay//Northern blot//qRT-PCR//Western blot	17110380|23146892|23519125	Skin
hsa-mir-125b-5p	MIMAT0000423	ETF1	2107	CLASH	23622248	Skin
hsa-mir-125b-5p	MIMAT0000423	ETS1	2113	Immunoblot//Luciferase reporter assay//qRT-PCR//Western blot	21444677|24486760	Skin
hsa-mir-125b-5p	MIMAT0000423	EXTL3	2137	CLASH	23622248	Skin
hsa-mir-125b-5p	MIMAT0000423	FAT1	2195	CLASH	23622248	Skin
hsa-mir-125b-5p	MIMAT0000423	FBN1	2200	CLASH	23622248	Skin
hsa-mir-125b-5p	MIMAT0000423	FES	2242	Luciferase reporter assay//Western blot	28389358	Skin
hsa-mir-125b-5p	MIMAT0000423	FGFR2	2263	Immunohistochemistry//Luciferase reporter assay//qRT-PCR//Western blot	21412257	Skin
hsa-mir-125b-5p	MIMAT0000423	FUS	2521	CLASH	23622248	Skin
hsa-mir-125b-5p	MIMAT0000423	GABRB3	2562	CLASH	23622248	Skin
hsa-mir-125b-5p	MIMAT0000423	GLI1	2735	Luciferase reporter assay	18756266	Skin
hsa-mir-125b-5p	MIMAT0000423	GOLGA1	2800	HITS-CLIP	23313552	Skin
hsa-mir-125b-5p	MIMAT0000423	MKNK2	2872	Microarray//PAR-CLIP	17891175|26701625	Skin
hsa-mir-125b-5p	MIMAT0000423	GRIN2A	2903	Luciferase reporter assay//qRT-PCR	20159450	Skin
hsa-mir-125b-5p	MIMAT0000423	GRINA	2907	CLASH	23622248	Skin
hsa-mir-125b-5p	MIMAT0000423	GSS	2937	Luciferase reporter assay//Microarray//PAR-CLIP//qRT-PCR//Western blot	22723551|22012620	Skin
hsa-mir-125b-5p	MIMAT0000423	HDGF	3068	CLASH	23622248	Skin
hsa-mir-125b-5p	MIMAT0000423	HK2	3099	Luciferase reporter assay//qRT-PCR	22593586	Skin
hsa-mir-125b-5p	MIMAT0000423	HMGN1	3150	CLASH	23622248	Skin
hsa-mir-125b-5p	MIMAT0000423	HMGA1	3159	Luciferase reporter assay	17563749	Skin
hsa-mir-125b-5p	MIMAT0000423	HNRNPK	3190	CLASH	23622248	Skin
hsa-mir-125b-5p	MIMAT0000423	HOXA13	3209	CLASH	23622248	Skin
hsa-mir-125b-5p	MIMAT0000423	HOXD1	3231	PAR-CLIP	22012620	Skin
hsa-mir-125b-5p	MIMAT0000423	HSPA1B	3304	CLASH	23622248	Skin
hsa-mir-125b-5p	MIMAT0000423	HSPD1	3329	CLASH	23622248	Skin
hsa-mir-125b-5p	MIMAT0000423	ICAM2	3384	Luciferase reporter assay//QRTPCR	23591197	Skin
hsa-mir-125b-5p	MIMAT0000423	IGF1R	3480	Luciferase reporter assay//qRT-PCR	26455324	Skin
hsa-mir-125b-5p	MIMAT0000423	IGF2	3481	Luciferase reporter assay//Northern blot//Western blot	21200031	Skin
hsa-mir-125b-5p	MIMAT0000423	IL6R	3570	Luciferase reporter assay//qRT-PCR//Western blot	22942733|22824797	Skin
hsa-mir-125b-5p	MIMAT0000423	IRF4	3662	Luciferase reporter assay//PAR-CLIP//qRT-PCR	20497960|23446348|21572407|20371350|27903272	Skin
hsa-mir-125b-5p	MIMAT0000423	JAK2	3717	qRT-PCR//Western blot	26011312	Skin
hsa-mir-125b-5p	MIMAT0000423	KCNS3	3790	Microarray	17891175	Skin
hsa-mir-125b-5p	MIMAT0000423	KPNB1	3837	CLASH	23622248	Skin
hsa-mir-125b-5p	MIMAT0000423	KRTAP5-9	3846	HITS-CLIP	23824327	Skin
hsa-mir-125b-5p	MIMAT0000423	KRT7	3855	Immunoblot//qRT-PCR	19378336	Skin
hsa-mir-125b-5p	MIMAT0000423	LIF	3976	ELISA//Microarray//qRT-PCR	19011087|25472924	Skin
hsa-mir-125b-5p	MIMAT0000423	LIFR	3977	Microarray//qRT-PCR//Western blot	25472924|25915540	Skin
hsa-mir-125b-5p	MIMAT0000423	LIPA	3988	Luciferase reporter assay//Microarray//qRT-PCR//Western blot	22723551	Skin
hsa-mir-125b-5p	MIMAT0000423	LSS	4047	CLASH	23622248	Skin
hsa-mir-125b-5p	MIMAT0000423	LTA4H	4048	CLASH	23622248	Skin
hsa-mir-125b-5p	MIMAT0000423	MXD1	4084	Immunofluorescence//Immunohistochemistry//Luciferase reporter assay//qRT-PCR//Western blot	23099851	Skin
hsa-mir-125b-5p	MIMAT0000423	SMAD4	4089	Luciferase reporter assay//Western blot	22357933	Skin
hsa-mir-125b-5p	MIMAT0000423	MCL1	4170	In situ hybridization//Luciferase reporter assay//qRT-PCR//Western blot	22942733|22824797|26504803	Skin
hsa-mir-125b-5p	MIMAT0000423	MAP3K11	4296	Luciferase reporter assay//Microarray//qRT-PCR//Western blot	26138442|27613090	Skin
hsa-mir-125b-5p	MIMAT0000423	MMP2	4313	Luciferase reporter assay	27133077	Skin
hsa-mir-125b-5p	MIMAT0000423	MMP13	4322	Luciferase reporter assay	22782903	Skin
hsa-mir-125b-5p	MIMAT0000423	ABCC1	4363	CLASH	23622248	Skin
hsa-mir-125b-5p	MIMAT0000423	MTF1	4520	CLASH	23622248	Skin
hsa-mir-125b-5p	MIMAT0000423	ND6	4541	CLASH	23622248	Skin
hsa-mir-125b-5p	MIMAT0000423	MUC1	4582	Reporter assay//Western blot	20729973	Skin
hsa-mir-125b-5p	MIMAT0000423	NEU1	4758	Immunohistochemistry//Luciferase reporter assay//qRT-PCR//Western blot	27220320	Skin
hsa-mir-125b-5p	MIMAT0000423	NF2	4771	PAR-CLIP	26701625	Skin
hsa-mir-125b-5p	MIMAT0000423	NME2	4831	CLASH	23622248	Skin
hsa-mir-125b-5p	MIMAT0000423	NPM1	4869	CLASH	23622248	Skin
hsa-mir-125b-5p	MIMAT0000423	NRDC	4898	CLASH	23622248	Skin
hsa-mir-125b-5p	MIMAT0000423	NTRK3	4916	Luciferase reporter assay//Reporter assay//Western blot	17483472	Skin
hsa-mir-125b-5p	MIMAT0000423	OPRL1	4987	PAR-CLIP	22012620	Skin
hsa-mir-125b-5p	MIMAT0000423	PAM	5066	CLASH	23622248	Skin
hsa-mir-125b-5p	MIMAT0000423	PCBP2	5094	CLASH	23622248	Skin
hsa-mir-125b-5p	MIMAT0000423	PFKM	5213	HITS-CLIP	23824327	Skin
hsa-mir-125b-5p	MIMAT0000423	PIGF	5281	Luciferase reporter assay//qRT-PCR//Western blot	21703189	Skin
hsa-mir-125b-5p	MIMAT0000423	PIK3CB	5291	qRT-PCR//Western blot	26458815	Skin
hsa-mir-125b-5p	MIMAT0000423	PIK3CD	5293	Luciferase reporter assay//qRT-PCR//Western blot	23160634|24517182	Skin
hsa-mir-125b-5p	MIMAT0000423	PKM	5315	CLASH	23622248	Skin
hsa-mir-125b-5p	MIMAT0000423	PMAIP1	5366	CLASH	23622248	Skin
hsa-mir-125b-5p	MIMAT0000423	PODXL	5420	Luciferase reporter assay	25738314	Skin
hsa-mir-125b-5p	MIMAT0000423	MED1	5469	CLASH	23622248	Skin
hsa-mir-125b-5p	MIMAT0000423	PPAT	5471	Microarray	17891175	Skin
hsa-mir-125b-5p	MIMAT0000423	PPP1CA	5499	Immunohistochemistry//In situ hybridization//Luciferase reporter assay//Microarray//qRT-PCR//Western blot	21935352|25240408|25001178	Skin
hsa-mir-125b-5p	MIMAT0000423	PPP2CA	5515	PAR-CLIP	20371350	Skin
hsa-mir-125b-5p	MIMAT0000423	PRKAG1	5571	CLASH	23622248	Skin
hsa-mir-125b-5p	MIMAT0000423	PSMB1	5689	CLASH	23622248	Skin
hsa-mir-125b-5p	MIMAT0000423	PTBP1	5725	HITS-CLIP	23313552	Skin
hsa-mir-125b-5p	MIMAT0000423	PTGS1	5742	HITS-CLIP	19536157	Skin
hsa-mir-125b-5p	MIMAT0000423	PTH1R	5745	Luciferase reporter assay//qRT-PCR//Western blot	26351562	Skin
hsa-mir-125b-5p	MIMAT0000423	RAB4A	5867	PAR-CLIP	23446348	Skin
hsa-mir-125b-5p	MIMAT0000423	RAF1	5894	Western blot	19825990	Skin
hsa-mir-125b-5p	MIMAT0000423	RANBP2	5903	CLASH	23622248	Skin
hsa-mir-125b-5p	MIMAT0000423	REST	5978	PAR-CLIP	23592263|24398324|21572407|26701625	Skin
hsa-mir-125b-5p	MIMAT0000423	RNH1	6050	CLASH	23622248	Skin
hsa-mir-125b-5p	MIMAT0000423	RPL3	6122	CLASH	23622248	Skin
hsa-mir-125b-5p	MIMAT0000423	RPL29	6159	Microarray	17891175	Skin
hsa-mir-125b-5p	MIMAT0000423	RPL35A	6165	CLASH	23622248	Skin
hsa-mir-125b-5p	MIMAT0000423	RPLP0	6175	CLASH	23622248	Skin
hsa-mir-125b-5p	MIMAT0000423	RPS3A	6189	CLASH	23622248	Skin
hsa-mir-125b-5p	MIMAT0000423	RPS6KA1	6195	ELISA//GFP reporter assay//Immunoblot//Immunoprecipitaion//Luciferase reporter assay//qRT-PCR//Western blot	21643012|27613090	Skin
hsa-mir-125b-5p	MIMAT0000423	RPS7	6201	CLASH	23622248	Skin
hsa-mir-125b-5p	MIMAT0000423	RPS12	6206	CLASH	23622248	Skin
hsa-mir-125b-5p	MIMAT0000423	RPS28	6234	CLASH	23622248	Skin
hsa-mir-125b-5p	MIMAT0000423	SORT1	6272	CLASH	23622248	Skin
hsa-mir-125b-5p	MIMAT0000423	S100A8	6279	CLASH	23622248	Skin
hsa-mir-125b-5p	MIMAT0000423	ATXN1	6310	Microarray	17891175	Skin
hsa-mir-125b-5p	MIMAT0000423	SCNN1A	6337	Luciferase reporter assay//qRT-PCR//Western blot	25173609	Skin
hsa-mir-125b-5p	MIMAT0000423	SDHB	6390	CLASH	23622248	Skin
hsa-mir-125b-5p	MIMAT0000423	SEL1L	6400	Microarray	17891175	Skin
hsa-mir-125b-5p	MIMAT0000423	SET	6418	Luciferase reporter assay//qRT-PCR//Western blot	27383536	Skin
hsa-mir-125b-5p	MIMAT0000423	SFRP5	6425	Luciferase reporter assay	27592695	Skin
hsa-mir-125b-5p	MIMAT0000423	SHMT1	6470	CLASH	23622248	Skin
hsa-mir-125b-5p	MIMAT0000423	SIX1	6495	HITS-CLIP	23824327|19536157|27418678	Skin
hsa-mir-125b-5p	MIMAT0000423	SLC7A1	6541	Microarray	17891175	Skin
hsa-mir-125b-5p	MIMAT0000423	SLC19A1	6573	CLASH	23622248	Skin
hsa-mir-125b-5p	MIMAT0000423	SLC25A1	6576	CLASH	23622248	Skin
hsa-mir-125b-5p	MIMAT0000423	SMARCD2	6603	Microarray	17891175	Skin
hsa-mir-125b-5p	MIMAT0000423	SMO	6608	Luciferase reporter assay//Western blot	20216554|18756266	Skin
hsa-mir-125b-5p	MIMAT0000423	SNRPB	6628	CLASH	23622248	Skin
hsa-mir-125b-5p	MIMAT0000423	SSR3	6747	CLASH	23622248	Skin
hsa-mir-125b-5p	MIMAT0000423	STAT3	6774	Luciferase reporter assay//Microarray//Western blot	17891175|28108732|27576314	Skin
hsa-mir-125b-5p	MIMAT0000423	SUPT6H	6830	CLASH	23622248	Skin
hsa-mir-125b-5p	MIMAT0000423	SUV39H1	6839	qRT-PCR//Western blot	27304919	Skin
hsa-mir-125b-5p	MIMAT0000423	TDG	6996	CLASH	23622248	Skin
hsa-mir-125b-5p	MIMAT0000423	PRDX2	7001	CLASH	23622248	Skin
hsa-mir-125b-5p	MIMAT0000423	TEF	7008	CLASH	23622248	Skin
hsa-mir-125b-5p	MIMAT0000423	TNF	7124	ChIP//Luciferase reporter assay//qRT-PCR//Western blot	26435691	Skin
hsa-mir-125b-5p	MIMAT0000423	TNFAIP3	7128	Luciferase reporter assay//qRT-PCR//Western blot	22550173|27637078	Skin
hsa-mir-125b-5p	MIMAT0000423	TP53	7157	In situ hybridization//Luciferase reporter assay//Next Generation Sequencing (NGS)//qRT-PCR//Reporter assay//Western blot	20216554|19293287|21935352|23497288|22331826|26585673	Skin
hsa-mir-125b-5p	MIMAT0000423	UNG	7374	CLASH	23622248	Skin
hsa-mir-125b-5p	MIMAT0000423	VCL	7414	CLASH	23622248	Skin
hsa-mir-125b-5p	MIMAT0000423	VDAC1	7416	CLASH	23622248	Skin
hsa-mir-125b-5p	MIMAT0000423	VDR	7421	Luciferase reporter assay//qRT-PCR//Western blot	19437538|22213330	Skin
hsa-mir-125b-5p	MIMAT0000423	ZNF177	7730	HITS-CLIP	19536157	Skin
hsa-mir-125b-5p	MIMAT0000423	BTG2	7832	Luciferase reporter assay//PAR-CLIP//qRT-PCR//Western blot	24398324|21572407|27613090|26701625	Skin
hsa-mir-125b-5p	MIMAT0000423	IFRD2	7866	PAR-CLIP	20371350	Skin
hsa-mir-125b-5p	MIMAT0000423	ZNF212	7988	CLASH	23622248	Skin
hsa-mir-125b-5p	MIMAT0000423	KMT2D	8085	CLASH	23622248	Skin
hsa-mir-125b-5p	MIMAT0000423	FXR1	8087	CLASH	23622248	Skin
hsa-mir-125b-5p	MIMAT0000423	HMGA2	8091	Luciferase reporter assay	17563749	Skin
hsa-mir-125b-5p	MIMAT0000423	TAF15	8148	CLASH	23622248	Skin
hsa-mir-125b-5p	MIMAT0000423	FZD4	8322	CLASH	23622248	Skin
hsa-mir-125b-5p	MIMAT0000423	FZD6	8323	Luciferase reporter assay	27698350	Skin
hsa-mir-125b-5p	MIMAT0000423	DYRK2	8445	PAR-CLIP	21572407	Skin
hsa-mir-125b-5p	MIMAT0000423	IRS4	8471	CLASH	23622248	Skin
hsa-mir-125b-5p	MIMAT0000423	KHSRP	8570	CLASH	23622248	Skin
hsa-mir-125b-5p	MIMAT0000423	PRKRA	8575	Luciferase reporter assay//qRT-PCR//Western blot	21935352	Skin
hsa-mir-125b-5p	MIMAT0000423	STC2	8614	CLASH	23622248	Skin
hsa-mir-125b-5p	MIMAT0000423	DGAT1	8694	Luciferase reporter assay	19635812	Skin
hsa-mir-125b-5p	MIMAT0000423	B4GALT3	8703	CLASH	23622248	Skin
hsa-mir-125b-5p	MIMAT0000423	PABPC4	8761	CLASH	23622248	Skin
hsa-mir-125b-5p	MIMAT0000423	TNFRSF10B	8795	HITS-CLIP	23313552	Skin
hsa-mir-125b-5p	MIMAT0000423	APLN	8862	Luciferase reporter assay//Next Generation Sequencing (NGS)//qRT-PCR	26585673	Skin
hsa-mir-125b-5p	MIMAT0000423	SPHK1	8877	Luciferase reporter assay	26807182	Skin
hsa-mir-125b-5p	MIMAT0000423	SGPL1	8879	Luciferase reporter assay//PAR-CLIP	19635812|23592263	Skin
hsa-mir-125b-5p	MIMAT0000423	MTMR3	8897	CLASH	23622248	Skin
hsa-mir-125b-5p	MIMAT0000423	SLC7A6	9057	Microarray	17891175	Skin
hsa-mir-125b-5p	MIMAT0000423	CLDN12	9069	PAR-CLIP	20371350	Skin
hsa-mir-125b-5p	MIMAT0000423	USP8	9101	CLASH	23622248	Skin
hsa-mir-125b-5p	MIMAT0000423	MTMR4	9110	CLASH	23622248	Skin
hsa-mir-125b-5p	MIMAT0000423	SLC16A4	9122	CLASH	23622248	Skin
hsa-mir-125b-5p	MIMAT0000423	AURKB	9212	CLASH	23622248	Skin
hsa-mir-125b-5p	MIMAT0000423	MFHAS1	9258	CLASH	23622248	Skin
hsa-mir-125b-5p	MIMAT0000423	SLC9A3R2	9351	CLASH	23622248	Skin
hsa-mir-125b-5p	MIMAT0000423	RASAL2	9462	CLASH	23622248	Skin
hsa-mir-125b-5p	MIMAT0000423	VPS4B	9525	Luciferase reporter assay	25403182	Skin
hsa-mir-125b-5p	MIMAT0000423	TMEM59	9528	HITS-CLIP	23824327	Skin
hsa-mir-125b-5p	MIMAT0000423	PTGES	9536	CLASH	23622248	Skin
hsa-mir-125b-5p	MIMAT0000423	NCOR2	9612	Luciferase reporter assay//Western blot	23514806	Skin
hsa-mir-125b-5p	MIMAT0000423	ZNF592	9640	CLASH	23622248	Skin
hsa-mir-125b-5p	MIMAT0000423	NUP93	9688	CLASH	23622248	Skin
hsa-mir-125b-5p	MIMAT0000423	EDEM1	9695	CLASH	23622248	Skin
hsa-mir-125b-5p	MIMAT0000423	STARD8	9754	CLASH	23622248	Skin
hsa-mir-125b-5p	MIMAT0000423	RNF144A	9781	Microarray	17891175	Skin
hsa-mir-125b-5p	MIMAT0000423	MATR3	9782	CLASH	23622248	Skin
hsa-mir-125b-5p	MIMAT0000423	DHX38	9785	CLASH	23622248	Skin
hsa-mir-125b-5p	MIMAT0000423	IP6K1	9807	CLASH	23622248	Skin
hsa-mir-125b-5p	MIMAT0000423	KIAA0141	9812	CLASH	23622248	Skin
hsa-mir-125b-5p	MIMAT0000423	GAB2	9846	Luciferase reporter assay//qRT-PCR//Western blot	26354435	Skin
hsa-mir-125b-5p	MIMAT0000423	CEP170	9859	CLASH	23622248	Skin
hsa-mir-125b-5p	MIMAT0000423	UBAP2L	9898	CLASH	23622248	Skin
hsa-mir-125b-5p	MIMAT0000423	THRAP3	9967	CLASH	23622248	Skin
hsa-mir-125b-5p	MIMAT0000423	HUWE1	10075	CLASH	23622248	Skin
hsa-mir-125b-5p	MIMAT0000423	RASGRP1	10125	CLASH	23622248	Skin
hsa-mir-125b-5p	MIMAT0000423	SUGP2	10147	CLASH	23622248	Skin
hsa-mir-125b-5p	MIMAT0000423	ABCC4	10257	Microarray	17891175	Skin
hsa-mir-125b-5p	MIMAT0000423	RGS19	10287	CLASH	23622248	Skin
hsa-mir-125b-5p	MIMAT0000423	BCKDK	10295	CLASH	23622248	Skin
hsa-mir-125b-5p	MIMAT0000423	SMYD5	10322	CLASH	23622248	Skin
hsa-mir-125b-5p	MIMAT0000423	PIAS3	10401	Luciferase reporter assay//Western blot	23857508	Skin
hsa-mir-125b-5p	MIMAT0000423	ARIH2	10425	PAR-CLIP	20371350|27292025	Skin
hsa-mir-125b-5p	MIMAT0000423	C1D	10438	HITS-CLIP	19536157	Skin
hsa-mir-125b-5p	MIMAT0000423	SEMA4B	10509	PAR-CLIP	26701625	Skin
hsa-mir-125b-5p	MIMAT0000423	NEBL	10529	CLASH	23622248	Skin
hsa-mir-125b-5p	MIMAT0000423	RNASEH2A	10535	CLASH	23622248	Skin
hsa-mir-125b-5p	MIMAT0000423	TACC2	10579	PAR-CLIP	27292025	Skin
hsa-mir-125b-5p	MIMAT0000423	SMC2	10592	CLASH//HITS-CLIP	23622248|23313552	Skin
hsa-mir-125b-5p	MIMAT0000423	ARID3B	10620	Luciferase reporter assay	22307404	Skin
hsa-mir-125b-5p	MIMAT0000423	SPHAR	10638	PAR-CLIP	23446348	Skin
hsa-mir-125b-5p	MIMAT0000423	MAP3K2	10746	CLASH	23622248	Skin
hsa-mir-125b-5p	MIMAT0000423	NES	10763	Luciferase reporter assay	23016664	Skin
hsa-mir-125b-5p	MIMAT0000423	HBS1L	10767	CLASH	23622248	Skin
hsa-mir-125b-5p	MIMAT0000423	ZMYND11	10771	CLASH	23622248	Skin
hsa-mir-125b-5p	MIMAT0000423	SEC24A	10802	CLASH	23622248	Skin
hsa-mir-125b-5p	MIMAT0000423	EHD1	10938	PAR-CLIP	23592263	Skin
hsa-mir-125b-5p	MIMAT0000423	ILVBL	10994	CLASH	23622248	Skin
hsa-mir-125b-5p	MIMAT0000423	ADRM1	11047	CLASH	23622248	Skin
hsa-mir-125b-5p	MIMAT0000423	AKAP2	11217	CLASH	23622248	Skin
hsa-mir-125b-5p	MIMAT0000423	MAN1B1	11253	Luciferase reporter assay//qRT-PCR//Western blot	23940818	Skin
hsa-mir-125b-5p	MIMAT0000423	LYPLA2	11313	Microarray	17891175	Skin
hsa-mir-125b-5p	MIMAT0000423	Fas	14102	ChIP-seq//Luciferase reporter assay//Microarray//qRT-PCR//Western blot	26272872	Skin
hsa-mir-125b-5p	MIMAT0000423	CASC3	22794	CLASH//Microarray	17891175|23622248	Skin
hsa-mir-125b-5p	MIMAT0000423	IKZF3	22806	Luciferase reporter assay//Microarray//qRT-PCR//Western blot	22723551	Skin
hsa-mir-125b-5p	MIMAT0000423	IKZF2	22807	Luciferase reporter assay//Microarray//qRT-PCR//Western blot	22723551	Skin
hsa-mir-125b-5p	MIMAT0000423	COPZ1	22818	PAR-CLIP	26701625	Skin
hsa-mir-125b-5p	MIMAT0000423	R3HDM2	22864	CLASH	23622248	Skin
hsa-mir-125b-5p	MIMAT0000423	MON1B	22879	HITS-CLIP	19536157	Skin
hsa-mir-125b-5p	MIMAT0000423	BTBD3	22903	CLASH	23622248	Skin
hsa-mir-125b-5p	MIMAT0000423	SPEN	23013	CLASH	23622248	Skin
hsa-mir-125b-5p	MIMAT0000423	GOLGA8A	23015	PAR-CLIP	23592263|24398324|23446348|21572407|20371350	Skin
hsa-mir-125b-5p	MIMAT0000423	EMC1	23065	CLASH	23622248	Skin
hsa-mir-125b-5p	MIMAT0000423	TNRC6B	23112	CLASH	23622248	Skin
hsa-mir-125b-5p	MIMAT0000423	PLXND1	23129	CLASH	23622248	Skin
hsa-mir-125b-5p	MIMAT0000423	PHF8	23133	Luciferase reporter assay	26309412	Skin
hsa-mir-125b-5p	MIMAT0000423	NUP205	23165	CLASH	23622248	Skin
hsa-mir-125b-5p	MIMAT0000423	GANAB	23193	CLASH	23622248	Skin
hsa-mir-125b-5p	MIMAT0000423	TBC1D1	23216	Luciferase reporter assay	19635812	Skin
hsa-mir-125b-5p	MIMAT0000423	SIK2	23235	CLASH	23622248	Skin
hsa-mir-125b-5p	MIMAT0000423	PDS5A	23244	CLASH	23622248	Skin
hsa-mir-125b-5p	MIMAT0000423	EXOC7	23265	CLASH	23622248	Skin
hsa-mir-125b-5p	MIMAT0000423	FAM208A	23272	CLASH	23622248	Skin
hsa-mir-125b-5p	MIMAT0000423	CRTC1	23373	CLASH	23622248	Skin
hsa-mir-125b-5p	MIMAT0000423	FRAT2	23401	CLASH	23622248	Skin
hsa-mir-125b-5p	MIMAT0000423	RYBP	23429	CLASH	23622248	Skin
hsa-mir-125b-5p	MIMAT0000423	TARDBP	23435	CLASH	23622248	Skin
hsa-mir-125b-5p	MIMAT0000423	SRRM2	23524	CLASH	23622248	Skin
hsa-mir-125b-5p	MIMAT0000423	NNT	23530	CLASH	23622248	Skin
hsa-mir-125b-5p	MIMAT0000423	TNPO3	23534	HITS-CLIP	28735896	Skin
hsa-mir-125b-5p	MIMAT0000423	CARHSP1	23589	CLASH	23622248	Skin
hsa-mir-125b-5p	MIMAT0000423	HSPBP1	23640	CLASH	23622248	Skin
hsa-mir-125b-5p	MIMAT0000423	TMEM2	23670	CLASH	23622248	Skin
hsa-mir-125b-5p	MIMAT0000423	BCL2L13	23786	CLASH	23622248	Skin
hsa-mir-125b-5p	MIMAT0000423	LSM4	25804	PAR-CLIP	20371350|27292025	Skin
hsa-mir-125b-5p	MIMAT0000423	BACE2	25825	HITS-CLIP	23824327|28735896	Skin
hsa-mir-125b-5p	MIMAT0000423	THUMPD3	25917	CLASH	23622248	Skin
hsa-mir-125b-5p	MIMAT0000423	ZDHHC5	25921	CLASH	23622248	Skin
hsa-mir-125b-5p	MIMAT0000423	ZNF385A	25946	PAR-CLIP	24398324	Skin
hsa-mir-125b-5p	MIMAT0000423	ULK3	25989	Microarray	17891175	Skin
hsa-mir-125b-5p	MIMAT0000423	TIMM10	26519	CLASH	23622248	Skin
hsa-mir-125b-5p	MIMAT0000423	PABPC1	26986	Microarray	17891175	Skin
hsa-mir-125b-5p	MIMAT0000423	NPTN	27020	CLASH	23622248	Skin
hsa-mir-125b-5p	MIMAT0000423	BBC3	27113	Luciferase reporter assay//qRT-PCR//Western blot	20886540	Skin
hsa-mir-125b-5p	MIMAT0000423	DKK3	27122	ChIP-seq//Luciferase reporter assay//qRT-PCR//Western blot	27788486	Skin
hsa-mir-125b-5p	MIMAT0000423	NDOR1	27158	CLASH	23622248	Skin
hsa-mir-125b-5p	MIMAT0000423	RRP7A	27341	CLASH	23622248	Skin
hsa-mir-125b-5p	MIMAT0000423	TOR2A	27433	HITS-CLIP//PAR-CLIP	23592263|23313552	Skin
hsa-mir-125b-5p	MIMAT0000423	NKIRAS2	28511	ELISA//Luciferase reporter assay//qRT-PCR//Western blot	20351193	Skin
hsa-mir-125b-5p	MIMAT0000423	STRN3	29966	CLASH	23622248	Skin
hsa-mir-125b-5p	MIMAT0000423	PSAT1	29968	CLASH	23622248	Skin
hsa-mir-125b-5p	MIMAT0000423	MYEF2	50804	CLASH	23622248	Skin
hsa-mir-125b-5p	MIMAT0000423	MRTO4	51154	CLASH	23622248	Skin
hsa-mir-125b-5p	MIMAT0000423	PDZD11	51248	CLASH	23622248	Skin
hsa-mir-125b-5p	MIMAT0000423	CD320	51293	CLASH	23622248	Skin
hsa-mir-125b-5p	MIMAT0000423	SIRT7	51547	Flow//Immunoblot//Luciferase reporter assay//Microarray//Northern blot//qRT-PCR//Western blot	23079745|26770454	Skin
hsa-mir-125b-5p	MIMAT0000423	KLF13	51621	CLASH//Microarray//qRT-PCR//Western blot	19396866|23622248	Skin
hsa-mir-125b-5p	MIMAT0000423	CHMP3	51652	CLASH	23622248	Skin
hsa-mir-125b-5p	MIMAT0000423	CD244	51744	HITS-CLIP	19536157	Skin
hsa-mir-125b-5p	MIMAT0000423	LUC7L3	51747	CLASH	23622248	Skin
hsa-mir-125b-5p	MIMAT0000423	ZFYVE1	53349	CLASH	23622248	Skin
hsa-mir-125b-5p	MIMAT0000423	PANK1	53354	HITS-CLIP	23824327	Skin
hsa-mir-125b-5p	MIMAT0000423	PTOV1	53635	CLASH	23622248	Skin
hsa-mir-125b-5p	MIMAT0000423	CHPF2	54480	CLASH	23622248	Skin
hsa-mir-125b-5p	MIMAT0000423	HMGCLL1	54511	HITS-CLIP	19536157	Skin
hsa-mir-125b-5p	MIMAT0000423	MTRF1L	54516	CLASH	23622248	Skin
hsa-mir-125b-5p	MIMAT0000423	MTMR12	54545	CLASH	23622248	Skin
hsa-mir-125b-5p	MIMAT0000423	CCNJ	54619	Luciferase reporter assay//Western blot	24098452	Skin
hsa-mir-125b-5p	MIMAT0000423	TET2	54790	Luciferase reporter assay	24120864	Skin
hsa-mir-125b-5p	MIMAT0000423	BCOR	54880	CLASH	23622248	Skin
hsa-mir-125b-5p	MIMAT0000423	NSUN2	54888	CLASH	23622248	Skin
hsa-mir-125b-5p	MIMAT0000423	SEMA4C	54910	Luciferase reporter assay//PAR-CLIP//qRT-PCR//Western blot	24398324|23446348|20371350|25605244	Skin
hsa-mir-125b-5p	MIMAT0000423	C1orf109	54955	CLASH	23622248	Skin
hsa-mir-125b-5p	MIMAT0000423	C17orf80	55028	CLASH	23622248	Skin
hsa-mir-125b-5p	MIMAT0000423	UBR7	55148	PAR-CLIP	21572407	Skin
hsa-mir-125b-5p	MIMAT0000423	RFWD3	55159	CLASH	23622248	Skin
hsa-mir-125b-5p	MIMAT0000423	LINS1	55180	HITS-CLIP	24906430|23824327	Skin
hsa-mir-125b-5p	MIMAT0000423	UBA6	55236	CLASH	23622248	Skin
hsa-mir-125b-5p	MIMAT0000423	YOD1	55432	PAR-CLIP	23446348	Skin
hsa-mir-125b-5p	MIMAT0000423	THUMPD1	55623	CLASH	23622248	Skin
hsa-mir-125b-5p	MIMAT0000423	NDC1	55706	CLASH	23622248	Skin
hsa-mir-125b-5p	MIMAT0000423	WDR11	55717	CLASH	23622248	Skin
hsa-mir-125b-5p	MIMAT0000423	ZNF395	55893	CLASH	23622248	Skin
hsa-mir-125b-5p	MIMAT0000423	PCDHGB2	56103	CLASH	23622248	Skin
hsa-mir-125b-5p	MIMAT0000423	MEPCE	56257	CLASH	23622248	Skin
hsa-mir-125b-5p	MIMAT0000423	MMP26	56547	Luciferase reporter assay	27143441	Skin
hsa-mir-125b-5p	MIMAT0000423	EIF5A2	56648	Luciferase reporter assay//qRT-PCR//Western blot	24811246	Skin
hsa-mir-125b-5p	MIMAT0000423	C15orf39	56905	CLASH	23622248	Skin
hsa-mir-125b-5p	MIMAT0000423	DHX33	56919	PAR-CLIP	21572407	Skin
hsa-mir-125b-5p	MIMAT0000423	STOX2	56977	PAR-CLIP	21572407|20371350	Skin
hsa-mir-125b-5p	MIMAT0000423	PLXDC1	57125	PAR-CLIP	22291592	Skin
hsa-mir-125b-5p	MIMAT0000423	SMIM8	57150	CLASH	23622248	Skin
hsa-mir-125b-5p	MIMAT0000423	TMEM63C	57156	PAR-CLIP	27292025	Skin
hsa-mir-125b-5p	MIMAT0000423	PLEKHG5	57449	PAR-CLIP	22012620	Skin
hsa-mir-125b-5p	MIMAT0000423	PPM1H	57460	CLASH	23622248	Skin
hsa-mir-125b-5p	MIMAT0000423	AHRR	57491	Immunoblot//Luciferase reporter assay	24176857	Skin
hsa-mir-125b-5p	MIMAT0000423	CGN	57530	Microarray//Western blot	17891175|28082316	Skin
hsa-mir-125b-5p	MIMAT0000423	ZSWIM6	57688	PAR-CLIP	23446348|20371350	Skin
hsa-mir-125b-5p	MIMAT0000423	CTDSP1	58190	CLASH	23622248	Skin
hsa-mir-125b-5p	MIMAT0000423	PCTP	58488	Luciferase reporter assay//Microarray//PAR-CLIP//qRT-PCR//Western blot	22723551|21572407	Skin
hsa-mir-125b-5p	MIMAT0000423	SINHCAF	58516	CLASH	23622248	Skin
hsa-mir-125b-5p	MIMAT0000423	HRH4	59340	HITS-CLIP	23706177	Skin
hsa-mir-125b-5p	MIMAT0000423	IKZF4	64375	Luciferase reporter assay//Microarray//qRT-PCR//Western blot	22723551	Skin
hsa-mir-125b-5p	MIMAT0000423	UNKL	64718	CLASH	23622248	Skin
hsa-mir-125b-5p	MIMAT0000423	IPPK	64768	HITS-CLIP	19536157	Skin
hsa-mir-125b-5p	MIMAT0000423	RMND5A	64795	CLASH	23622248	Skin
hsa-mir-125b-5p	MIMAT0000423	KLC2	64837	Luciferase reporter assay//qRT-PCR//Western blot	25668010	Skin
hsa-mir-125b-5p	MIMAT0000423	WNK1	65125	CLASH	23622248	Skin
hsa-mir-125b-5p	MIMAT0000423	DDX50	79009	CLASH	23622248	Skin
hsa-mir-125b-5p	MIMAT0000423	NUP37	79023	PAR-CLIP	21572407|20371350	Skin
hsa-mir-125b-5p	MIMAT0000423	RSG1	79363	HITS-CLIP	28735896	Skin
hsa-mir-125b-5p	MIMAT0000423	DYNC2H1	79659	CLASH	23622248	Skin
hsa-mir-125b-5p	MIMAT0000423	SMC6	79677	CLASH	23622248	Skin
hsa-mir-125b-5p	MIMAT0000423	LIN28A	79727	B-globin reporter assay//Immunoblot//Luciferase reporter assay//Northern blot//qRT-PCR//Reporter assay//Western blot	18230348|16495412|16227573|22366319|15722555|22277001	Skin
hsa-mir-125b-5p	MIMAT0000423	EHMT1	79813	CLASH	23622248	Skin
hsa-mir-125b-5p	MIMAT0000423	PIP4K2C	79837	CLASH	23622248	Skin
hsa-mir-125b-5p	MIMAT0000423	ESRP2	80004	CLASH	23622248	Skin
hsa-mir-125b-5p	MIMAT0000423	FBXL18	80028	PAR-CLIP	26701625	Skin
hsa-mir-125b-5p	MIMAT0000423	MYO19	80179	CLASH	23622248	Skin
hsa-mir-125b-5p	MIMAT0000423	ABTB1	80325	Luciferase reporter assay	22689670	Skin
hsa-mir-125b-5p	MIMAT0000423	SH3BP5L	80851	PAR-CLIP	22100165	Skin
hsa-mir-125b-5p	MIMAT0000423	FBXO38	81545	CLASH	23622248	Skin
hsa-mir-125b-5p	MIMAT0000423	CSRNP2	81566	CLASH	23622248	Skin
hsa-mir-125b-5p	MIMAT0000423	SPRTN	83932	CLASH	23622248	Skin
hsa-mir-125b-5p	MIMAT0000423	C2orf88	84281	CLASH	23622248	Skin
hsa-mir-125b-5p	MIMAT0000423	EIF1AD	84285	HITS-CLIP	19536157	Skin
hsa-mir-125b-5p	MIMAT0000423	TMEM101	84336	PAR-CLIP	21572407	Skin
hsa-mir-125b-5p	MIMAT0000423	ACSS1	84532	CLASH	23622248	Skin
hsa-mir-125b-5p	MIMAT0000423	PLEKHA8	84725	Microarray	17891175	Skin
hsa-mir-125b-5p	MIMAT0000423	MFSD9	84804	PAR-CLIP	21572407|20371350	Skin
hsa-mir-125b-5p	MIMAT0000423	MUM1	84939	PAR-CLIP	26701625|27292025	Skin
hsa-mir-125b-5p	MIMAT0000423	LTV1	84946	CLASH	23622248	Skin
hsa-mir-125b-5p	MIMAT0000423	FBXL20	84961	CLASH	23622248	Skin
hsa-mir-125b-5p	MIMAT0000423	TNKS1BP1	85456	CLASH	23622248	Skin
hsa-mir-125b-5p	MIMAT0000423	LBX2	85474	CLASH	23622248	Skin
hsa-mir-125b-5p	MIMAT0000423	THAP3	90326	CLASH	23622248	Skin
hsa-mir-125b-5p	MIMAT0000423	BMF	90427	immunoblot//Luciferase reporter assay//qRT-PCR	19471102	Skin
hsa-mir-125b-5p	MIMAT0000423	STARD13	90627	Immunohistochemistry//Luciferase reporter assay//qRT-PCR//Western blot	22693547|27220320	Skin
hsa-mir-125b-5p	MIMAT0000423	DHX57	90957	CLASH	23622248	Skin
hsa-mir-125b-5p	MIMAT0000423	FMNL3	91010	CLASH	23622248	Skin
hsa-mir-125b-5p	MIMAT0000423	ASB16	92591	HITS-CLIP	23313552|27418678	Skin
hsa-mir-125b-5p	MIMAT0000423	TP53INP1	94241	Luciferase reporter assay//Microarray//Northern blot//PAR-CLIP//qRT-PCR//Western blot	17891175|21970405|22100165|24398324|26388699	Skin
hsa-mir-125b-5p	MIMAT0000423	SLC35A4	113829	Microarray	17891175	Skin
hsa-mir-125b-5p	MIMAT0000423	LACTB	114294	Luciferase reporter assay//Microarray//Western blot	17891175|26603571	Skin
hsa-mir-125b-5p	MIMAT0000423	GPRIN1	114787	CLASH	23622248	Skin
hsa-mir-125b-5p	MIMAT0000423	CCDC124	115098	CLASH	23622248	Skin
hsa-mir-125b-5p	MIMAT0000423	ANAPC16	119504	PAR-CLIP	21572407	Skin
hsa-mir-125b-5p	MIMAT0000423	DRAM2	128338	Luciferase reporter assay//qRT-PCR//Western blot	27518550	Skin
hsa-mir-125b-5p	MIMAT0000423	TRIM71	131405	Immunoblot//Northern blot	15722555	Skin
hsa-mir-125b-5p	MIMAT0000423	GPAT4	137964	HITS-CLIP	19536157	Skin
hsa-mir-125b-5p	MIMAT0000423	FAM199X	139231	CLASH	23622248	Skin
hsa-mir-125b-5p	MIMAT0000423	SAMD10	140700	Microarray	17891175	Skin
hsa-mir-125b-5p	MIMAT0000423	RIMS4	140730	CLASH	23622248	Skin
hsa-mir-125b-5p	MIMAT0000423	E2F7	144455	CLASH	23622248	Skin
hsa-mir-125b-5p	MIMAT0000423	CMTM4	146223	CLASH	23622248	Skin
hsa-mir-125b-5p	MIMAT0000423	LSM14B	149986	CLASH	23622248	Skin
hsa-mir-125b-5p	MIMAT0000423	C2orf15	150590	HITS-CLIP	23824327	Skin
hsa-mir-125b-5p	MIMAT0000423	FAM91A1	157769	CLASH	23622248	Skin
hsa-mir-125b-5p	MIMAT0000423	ZNF483	158399	CLASH	23622248	Skin
hsa-mir-125b-5p	MIMAT0000423	SLC35G1	159371	PAR-CLIP	20371350	Skin
hsa-mir-125b-5p	MIMAT0000423	LONRF2	164832	PAR-CLIP	22012620	Skin
hsa-mir-125b-5p	MIMAT0000423	SPATA5	166378	PAR-CLIP	21572407|20371350	Skin
hsa-mir-125b-5p	MIMAT0000423	QSOX2	169714	Microarray	17891175	Skin
hsa-mir-125b-5p	MIMAT0000423	RHOV	171177	CLASH	23622248	Skin
hsa-mir-125b-5p	MIMAT0000423	NBPF11	200030	PAR-CLIP	24398324	Skin
hsa-mir-125b-5p	MIMAT0000423	TMEM136	219902	PAR-CLIP	23446348	Skin
hsa-mir-125b-5p	MIMAT0000423	TMEM9	252839	CLASH	23622248	Skin
hsa-mir-125b-5p	MIMAT0000423	PLA2G4F	255189	CLASH	23622248	Skin
hsa-mir-125b-5p	MIMAT0000423	NEGR1	257194	HITS-CLIP	23824327	Skin
hsa-mir-125b-5p	MIMAT0000423	SEC14L3	266629	PAR-CLIP	22100165	Skin
hsa-mir-125b-5p	MIMAT0000423	HID1	283987	HITS-CLIP	23824327	Skin
hsa-mir-125b-5p	MIMAT0000423	CDRT4	284040	CLASH	23622248	Skin
hsa-mir-125b-5p	MIMAT0000423	C19orf54	284325	CLASH	23622248	Skin
hsa-mir-125b-5p	MIMAT0000423	PPP1R37	284352	PAR-CLIP	21572407	Skin
hsa-mir-125b-5p	MIMAT0000423	HKR1	284459	CLASH	23622248	Skin
hsa-mir-125b-5p	MIMAT0000423	MMAB	326625	CLASH	23622248	Skin
hsa-mir-125b-5p	MIMAT0000423	KIF24	347240	CLASH	23622248	Skin
hsa-mir-125b-5p	MIMAT0000423	GALNT18	374378	CLASH	23622248	Skin
hsa-mir-125b-5p	MIMAT0000423	GJB7	375519	HITS-CLIP	23824327|19536157	Skin
hsa-mir-125b-5p	MIMAT0000423	LIN28B	389421	Luciferase reporter assay//qRT-PCR//Western blot	20827722	Skin
hsa-mir-125b-5p	MIMAT0000423	FAM174B	400451	HITS-CLIP	23824327	Skin
hsa-mir-125b-5p	MIMAT0000423	CENPP	401541	PAR-CLIP	20371350	Skin
hsa-mir-125b-5p	MIMAT0000423	GOLGA8B	440270	PAR-CLIP	23446348|21572407|20371350	Skin
hsa-mir-125b-5p	MIMAT0000423	HIST2H2BF	440689	CLASH	23622248	Skin
hsa-mir-125b-5p	MIMAT0000423	NRARP	441478	CLASH	23622248	Skin
hsa-mir-125b-5p	MIMAT0000423	ANKRD33B	651746	PAR-CLIP	21572407	Skin
hsa-mir-125b-5p	MIMAT0000423	TIMM23	100287932	CLASH	23622248	Skin
hsa-mir-125b-5p	MIMAT0000423	HOTTIP	100316868	Luciferase reporter assay//qRT-PCR	25424744	Skin
hsa-mir-125b-5p	MIMAT0000423	KLF1	10661	Other	20194440	Skin
hsa-mir-24-3p	MIMAT0000080	AAMP	14	Microarray	19748357	Skin
hsa-mir-24-3p	MIMAT0000080	ACACA	31	Microarray	19748357	Skin
hsa-mir-24-3p	MIMAT0000080	ACTL6A	86	Microarray	19748357	Skin
hsa-mir-24-3p	MIMAT0000080	ACVR1B	91	Luciferase reporter assay//PAR-CLIP//Reporter assay//Western blot	17906079|23592263|20371350	Skin
hsa-mir-24-3p	MIMAT0000080	ADD1	118	Microarray	19748357	Skin
hsa-mir-24-3p	MIMAT0000080	ADD3	120	Microarray	19748357	Skin
hsa-mir-24-3p	MIMAT0000080	ANPEP	290	Microarray	19748357	Skin
hsa-mir-24-3p	MIMAT0000080	ARL1	400	Microarray	19748357	Skin
hsa-mir-24-3p	MIMAT0000080	BCL2L2	599	Microarray	19748357	Skin
hsa-mir-24-3p	MIMAT0000080	BCL7A	605	CLASH	23622248	Skin
hsa-mir-24-3p	MIMAT0000080	POLR3D	661	HITS-CLIP	23824327	Skin
hsa-mir-24-3p	MIMAT0000080	BRCA1	672	Luciferase reporter assay//Microarray//qRT-PCR//Reporter assay//Western blot	19748357|20018894	Skin
hsa-mir-24-3p	MIMAT0000080	CCNA2	890	Luciferase reporter assay//Microarray//qRT-PCR//Reporter assay//Western blot	19748357	Skin
hsa-mir-24-3p	MIMAT0000080	CCNB1	891	Microarray	19748357	Skin
hsa-mir-24-3p	MIMAT0000080	CCNG1	900	CLASH	23622248	Skin
hsa-mir-24-3p	MIMAT0000080	CD34	947	qRT-PCR	19748357	Skin
hsa-mir-24-3p	MIMAT0000080	CDK1	983	Microarray//qRT-PCR//Reporter assay//Western blot	19748357	Skin
hsa-mir-24-3p	MIMAT0000080	CDK4	1019	Luciferase reporter assay//Microarray//qRT-PCR//Reporter assay//Western blot	19748357	Skin
hsa-mir-24-3p	MIMAT0000080	CDKN1B	1027	Flow//Luciferase reporter assay//Microarray//qRT-PCR//Sequencing//Western blot	17627278|20816961|20371350|19748357|23553486|26847530|26044523	Skin
hsa-mir-24-3p	MIMAT0000080	CDKN2A	1029	qRT-PCR//Reporter assay//Western blot	18365017	Skin
hsa-mir-24-3p	MIMAT0000080	CHEK1	1111	qRT-PCR//Reporter assay//Western blot	19748357	Skin
hsa-mir-24-3p	MIMAT0000080	CIRBP	1153	Microarray	19748357	Skin
hsa-mir-24-3p	MIMAT0000080	CPT1A	1374	HITS-CLIP	19536157	Skin
hsa-mir-24-3p	MIMAT0000080	CRY2	1408	HITS-CLIP	23824327	Skin
hsa-mir-24-3p	MIMAT0000080	MAPK14	1432	Luciferase reporter assay//Reporter assay	15131085	Skin
hsa-mir-24-3p	MIMAT0000080	CSK	1445	Microarray	19748357	Skin
hsa-mir-24-3p	MIMAT0000080	CSTF3	1479	Microarray	19748357	Skin
hsa-mir-24-3p	MIMAT0000080	DHCR24	1718	Microarray	19748357	Skin
hsa-mir-24-3p	MIMAT0000080	DSC2	1824	Microarray	19748357	Skin
hsa-mir-24-3p	MIMAT0000080	E2F1	1869	qRT-PCR	19748357	Skin
hsa-mir-24-3p	MIMAT0000080	E2F2	1870	Luciferase reporter assay//Microarray//qRT-PCR//Western blot	19748357	Skin
hsa-mir-24-3p	MIMAT0000080	E2F3	1871	Microarray//qRT-PCR	19748357	Skin
hsa-mir-24-3p	MIMAT0000080	EEF1A1	1915	CLASH	23622248	Skin
hsa-mir-24-3p	MIMAT0000080	EIF2S3	1968	HITS-CLIP//Luciferase reporter assay//Microarray	19748357|24234653|23824327	Skin
hsa-mir-24-3p	MIMAT0000080	EMP2	2013	HITS-CLIP	23824327	Skin
hsa-mir-24-3p	MIMAT0000080	ERBB3	2065	HITS-CLIP//Microarray	19748357|23824327	Skin
hsa-mir-24-3p	MIMAT0000080	FAH	2184	Microarray	19748357	Skin
hsa-mir-24-3p	MIMAT0000080	FEN1	2237	Luciferase reporter assay//Microarray//qRT-PCR//Reporter assay//Western blot	19748357	Skin
hsa-mir-24-3p	MIMAT0000080	FGF11	2256	Luciferase reporter assay//Microarray//qRT-PCR//Western blot	27538493	Skin
hsa-mir-24-3p	MIMAT0000080	FGFR3	2261	Luciferase reporter assay//Microarray//qRT-PCR//Western blot	23174883	Skin
hsa-mir-24-3p	MIMAT0000080	FKBP1B	2281	Sequencing	20371350	Skin
hsa-mir-24-3p	MIMAT0000080	FNTB	2342	Microarray	19748357	Skin
hsa-mir-24-3p	MIMAT0000080	GMFB	2764	Microarray	19748357	Skin
hsa-mir-24-3p	MIMAT0000080	GRINA	2907	PAR-CLIP	23592263	Skin
hsa-mir-24-3p	MIMAT0000080	GTF2E1	2960	Microarray	19748357	Skin
hsa-mir-24-3p	MIMAT0000080	GTF3C2	2976	Microarray	19748357	Skin
hsa-mir-24-3p	MIMAT0000080	HBQ1	3049	Microarray	19748357	Skin
hsa-mir-24-3p	MIMAT0000080	UBE2K	3093	PAR-CLIP	23446348|20371350	Skin
hsa-mir-24-3p	MIMAT0000080	HMGB2	3148	Microarray	19748357	Skin
hsa-mir-24-3p	MIMAT0000080	HMOX1	3162	Luciferase reporter assay//Western blot	24854275	Skin
hsa-mir-24-3p	MIMAT0000080	HNRNPA1	3178	PAR-CLIP	23592263|24398324|20371350|26701625|27292025	Skin
hsa-mir-24-3p	MIMAT0000080	HSF2	3298	Microarray	19748357	Skin
hsa-mir-24-3p	MIMAT0000080	NDST1	3340	Luciferase reporter assay//qRT-PCR//Western blot	23884416	Skin
hsa-mir-24-3p	MIMAT0000080	IFNG	3458	Luciferase reporter assay//qRT-PCR//Western blot	24704866	Skin
hsa-mir-24-3p	MIMAT0000080	INSIG1	3638	Immunofluorescence//PAR-CLIP//qRT-PCR//Western blot	24677249|23592263|24398324|20371350	Skin
hsa-mir-24-3p	MIMAT0000080	JARID2	3720	Sequencing	20371350	Skin
hsa-mir-24-3p	MIMAT0000080	LBR	3930	Sequencing	20371350	Skin
hsa-mir-24-3p	MIMAT0000080	LDHA	3939	HITS-CLIP//Luciferase reporter assay//qRT-PCR	23064179|23824327	Skin
hsa-mir-24-3p	MIMAT0000080	LDHB	3945	Luciferase reporter assay//qRT-PCR	23064179	Skin
hsa-mir-24-3p	MIMAT0000080	LLGL1	3996	HITS-CLIP//Microarray	19748357|23824327|23313552	Skin
hsa-mir-24-3p	MIMAT0000080	MCM4	4173	Microarray//qRT-PCR	19748357	Skin
hsa-mir-24-3p	MIMAT0000080	MDM4	4194	HITS-CLIP	23824327	Skin
hsa-mir-24-3p	MIMAT0000080	MEN1	4221	Luciferase reporter assay//Northern blot//PAR-CLIP//qRT-PCR//Western blot	22761894|23592263|26701625	Skin
hsa-mir-24-3p	MIMAT0000080	MAP3K9	4293	Luciferase reporter assay//Microarray	24234653	Skin
hsa-mir-24-3p	MIMAT0000080	MMP14	4323	Luciferase reporter assay	24990232	Skin
hsa-mir-24-3p	MIMAT0000080	MT1E	4493	PAR-CLIP	23592263	Skin
hsa-mir-24-3p	MIMAT0000080	MT1M	4499	Luciferase reporter assay//qRT-PCR//Western blot	27650047	Skin
hsa-mir-24-3p	MIMAT0000080	MXI1	4601	Luciferase reporter assay//qRT-PCR//Western blot	23254855	Skin
hsa-mir-24-3p	MIMAT0000080	MYC	4609	Immunohistochemistry//In situ hybridization//Luciferase reporter assay//Microarray//qRT-PCR//Reporter assay//Western blot	19748357|26159387	Skin
hsa-mir-24-3p	MIMAT0000080	MYH9	4627	HITS-CLIP	23824327	Skin
hsa-mir-24-3p	MIMAT0000080	NASP	4678	Microarray	19748357	Skin
hsa-mir-24-3p	MIMAT0000080	NDUFA7	4701	HITS-CLIP	23824327	Skin
hsa-mir-24-3p	MIMAT0000080	NFE2L1	4779	HITS-CLIP	23824327	Skin
hsa-mir-24-3p	MIMAT0000080	NFKBIA	4792	Microarray	19748357	Skin
hsa-mir-24-3p	MIMAT0000080	NOS3	4846	Immunocytochemistry//Luciferase reporter assay//qRT-PCR//Western blot	23774796|25920448	Skin
hsa-mir-24-3p	MIMAT0000080	NOTCH1	4851	Reporter assay	15131085	Skin
hsa-mir-24-3p	MIMAT0000080	SLC11A2	4891	Microarray	19748357	Skin
hsa-mir-24-3p	MIMAT0000080	OLR1	4973	HITS-CLIP	23824327	Skin
hsa-mir-24-3p	MIMAT0000080	PA2G4	5036	Microarray	19748357	Skin
hsa-mir-24-3p	MIMAT0000080	FURIN	5045	Luciferase reporter assay//Microarray//qRT-PCR//Western blot	20945401|22260784	Skin
hsa-mir-24-3p	MIMAT0000080	PCK2	5106	Microarray	19748357	Skin
hsa-mir-24-3p	MIMAT0000080	PCNA	5111	qRT-PCR//Reporter assay//Western blot	19748357	Skin
hsa-mir-24-3p	MIMAT0000080	PDPK1	5170	HITS-CLIP//Microarray	19748357|23824327	Skin
hsa-mir-24-3p	MIMAT0000080	PLAGL2	5326	Microarray//PAR-CLIP	19748357|20371350|26701625	Skin
hsa-mir-24-3p	MIMAT0000080	POLR2D	5433	HITS-CLIP//Microarray	19748357|23824327	Skin
hsa-mir-24-3p	MIMAT0000080	PRIM1	5557	Microarray	19748357	Skin
hsa-mir-24-3p	MIMAT0000080	MAPK7	5598	Luciferase reporter assay	27103442	Skin
hsa-mir-24-3p	MIMAT0000080	PRSS8	5652	PAR-CLIP	26701625	Skin
hsa-mir-24-3p	MIMAT0000080	PSAP	5660	Luciferase reporter assay//Microarray//qRT-PCR//Western blot	24966325	Skin
hsa-mir-24-3p	MIMAT0000080	PSMD1	5707	HITS-CLIP//Microarray	19748357|23824327	Skin
hsa-mir-24-3p	MIMAT0000080	PTGFRN	5738	Sequencing	20371350	Skin
hsa-mir-24-3p	MIMAT0000080	PTPN9	5780	Luciferase reporter assay	23418360	Skin
hsa-mir-24-3p	MIMAT0000080	PTPRF	5792	Luciferase reporter assay	23418360	Skin
hsa-mir-24-3p	MIMAT0000080	RAB5C	5878	PAR-CLIP	27292025	Skin
hsa-mir-24-3p	MIMAT0000080	RALA	5898	Microarray	19748357	Skin
hsa-mir-24-3p	MIMAT0000080	RANBP1	5902	CLASH	23622248	Skin
hsa-mir-24-3p	MIMAT0000080	RBBP4	5928	HITS-CLIP	23824327	Skin
hsa-mir-24-3p	MIMAT0000080	RBMS2	5939	HITS-CLIP	23824327|23313552	Skin
hsa-mir-24-3p	MIMAT0000080	ABCE1	6059	Microarray	19748357	Skin
hsa-mir-24-3p	MIMAT0000080	RRM2	6241	Microarray//qRT-PCR	19748357	Skin
hsa-mir-24-3p	MIMAT0000080	S100P	6286	Microarray	19748357	Skin
hsa-mir-24-3p	MIMAT0000080	SCML1	6322	Microarray	19748357	Skin
hsa-mir-24-3p	MIMAT0000080	CCL2	6347	Microarray	19748357	Skin
hsa-mir-24-3p	MIMAT0000080	SLC2A3	6515	Microarray	19748357	Skin
hsa-mir-24-3p	MIMAT0000080	SLC7A1	6541	Microarray	19748357	Skin
hsa-mir-24-3p	MIMAT0000080	SLC7A2	6542	Microarray	19748357	Skin
hsa-mir-24-3p	MIMAT0000080	SUMO3	6612	Microarray	19748357	Skin
hsa-mir-24-3p	MIMAT0000080	SNRPB2	6629	Microarray	19748357	Skin
hsa-mir-24-3p	MIMAT0000080	SNRPD3	6634	HITS-CLIP//Microarray	19748357|23824327	Skin
hsa-mir-24-3p	MIMAT0000080	SNTB1	6641	Sequencing	20371350	Skin
hsa-mir-24-3p	MIMAT0000080	CAPN15	6650	PAR-CLIP	26701625	Skin
hsa-mir-24-3p	MIMAT0000080	SSR1	6745	HITS-CLIP//PAR-CLIP	23824327|26701625	Skin
hsa-mir-24-3p	MIMAT0000080	STK4	6789	HITS-CLIP	23313552|19536157	Skin
hsa-mir-24-3p	MIMAT0000080	SULT2A1	6822	Microarray	19748357	Skin
hsa-mir-24-3p	MIMAT0000080	MED22	6837	Microarray	19748357	Skin
hsa-mir-24-3p	MIMAT0000080	TCEA3	6920	Microarray	19748357	Skin
hsa-mir-24-3p	MIMAT0000080	TGFB1	7040	Luciferase reporter assay//Microarray//qRT-PCR//Western blot	20945401	Skin
hsa-mir-24-3p	MIMAT0000080	THOP1	7064	Microarray	19748357	Skin
hsa-mir-24-3p	MIMAT0000080	TLN1	7094	HITS-CLIP	23824327	Skin
hsa-mir-24-3p	MIMAT0000080	TNFAIP3	7128	Microarray	19748357	Skin
hsa-mir-24-3p	MIMAT0000080	TOP1	7150	Microarray//qRT-PCR	19748357	Skin
hsa-mir-24-3p	MIMAT0000080	TP53	7157	Immunohistochemistry//Luciferase reporter assay//qRT-PCR//Western blot	27780140	Skin
hsa-mir-24-3p	MIMAT0000080	UBC	7316	qRT-PCR	19748357	Skin
hsa-mir-24-3p	MIMAT0000080	UBE3A	7337	Microarray	19748357	Skin
hsa-mir-24-3p	MIMAT0000080	UGCG	7357	PAR-CLIP	23592263	Skin
hsa-mir-24-3p	MIMAT0000080	UGDH	7358	HITS-CLIP//Microarray//PAR-CLIP	19748357|22012620|23824327	Skin
hsa-mir-24-3p	MIMAT0000080	UCK2	7371	PAR-CLIP	23592263	Skin
hsa-mir-24-3p	MIMAT0000080	UNG	7374	Microarray	19748357	Skin
hsa-mir-24-3p	MIMAT0000080	VHL	7428	Microarray	19748357	Skin
hsa-mir-24-3p	MIMAT0000080	VRK1	7443	Microarray	19748357	Skin
hsa-mir-24-3p	MIMAT0000080	EIF4H	7458	Microarray	19748357	Skin
hsa-mir-24-3p	MIMAT0000080	YES1	7525	HITS-CLIP	23824327	Skin
hsa-mir-24-3p	MIMAT0000080	ZNF217	7764	Luciferase reporter assay//Sequencing	22815235|20371350	Skin
hsa-mir-24-3p	MIMAT0000080	FZD5	7855	Sequencing	20371350	Skin
hsa-mir-24-3p	MIMAT0000080	ALDH5A1	7915	Microarray	19748357	Skin
hsa-mir-24-3p	MIMAT0000080	NRIP1	8204	Microarray	19748357	Skin
hsa-mir-24-3p	MIMAT0000080	FZD4	8322	Microarray	19748357	Skin
hsa-mir-24-3p	MIMAT0000080	NR0B2	8431	Microarray	19748357	Skin
hsa-mir-24-3p	MIMAT0000080	GNPAT	8443	Microarray	19748357	Skin
hsa-mir-24-3p	MIMAT0000080	DYRK2	8445	Luciferase reporter assay	22894925	Skin
hsa-mir-24-3p	MIMAT0000080	PDXK	8566	Microarray//PAR-CLIP//Sequencing	20371350|19748357|26701625	Skin
hsa-mir-24-3p	MIMAT0000080	KHSRP	8570	Microarray//qRT-PCR	19296935|19748357	Skin
hsa-mir-24-3p	MIMAT0000080	LAMTOR3	8649	Microarray	19748357	Skin
hsa-mir-24-3p	MIMAT0000080	EIF4G3	8672	Microarray	19748357	Skin
hsa-mir-24-3p	MIMAT0000080	STX16	8675	Western blot	17150773	Skin
hsa-mir-24-3p	MIMAT0000080	GMPS	8833	HITS-CLIP	23824327	Skin
hsa-mir-24-3p	MIMAT0000080	PER2	8864	Microarray//qRT-PCR	19748357	Skin
hsa-mir-24-3p	MIMAT0000080	ARHGEF7	8874	Microarray	19748357	Skin
hsa-mir-24-3p	MIMAT0000080	SGPL1	8879	HITS-CLIP	23824327	Skin
hsa-mir-24-3p	MIMAT0000080	NAE1	8883	Microarray	19748357	Skin
hsa-mir-24-3p	MIMAT0000080	SLC5A6	8884	Microarray	19748357	Skin
hsa-mir-24-3p	MIMAT0000080	GYG2	8908	Microarray	19748357	Skin
hsa-mir-24-3p	MIMAT0000080	PSTPIP2	9050	Microarray	19748357	Skin
hsa-mir-24-3p	MIMAT0000080	USP10	9100	Microarray	19748357	Skin
hsa-mir-24-3p	MIMAT0000080	ZBED1	9189	Microarray	19748357	Skin
hsa-mir-24-3p	MIMAT0000080	DEDD	9191	Flow//Luciferase reporter assay//qRT-PCR//Western blot	20138800|28000900	Skin
hsa-mir-24-3p	MIMAT0000080	AURKB	9212	Luciferase reporter assay//Microarray//qRT-PCR//Reporter assay//Western blot	19748357	Skin
hsa-mir-24-3p	MIMAT0000080	MAGI1	9223	Sequencing	20371350	Skin
hsa-mir-24-3p	MIMAT0000080	PDLIM7	9260	Microarray	19748357	Skin
hsa-mir-24-3p	MIMAT0000080	ZNF264	9422	HITS-CLIP//PAR-CLIP//Sequencing	20371350|23446348|23824327	Skin
hsa-mir-24-3p	MIMAT0000080	AKAP7	9465	Microarray	19748357	Skin
hsa-mir-24-3p	MIMAT0000080	TBPL1	9519	Microarray	19748357	Skin
hsa-mir-24-3p	MIMAT0000080	BCAR1	9564	GFP reporter assay//Western blot	28337997	Skin
hsa-mir-24-3p	MIMAT0000080	PRDX6	9588	Immunohistochemistry//In situ hybridization//Luciferase reporter assay//qRT-PCR//Western blot	27743162	Skin
hsa-mir-24-3p	MIMAT0000080	SH3PXD2A	9644	Luciferase reporter assay	23071155	Skin
hsa-mir-24-3p	MIMAT0000080	PPM1F	9647	Microarray	19748357	Skin
hsa-mir-24-3p	MIMAT0000080	IQCB1	9657	Microarray	19748357	Skin
hsa-mir-24-3p	MIMAT0000080	BZW1	9689	HITS-CLIP	23824327	Skin
hsa-mir-24-3p	MIMAT0000080	KIAA0100	9703	Microarray	19748357	Skin
hsa-mir-24-3p	MIMAT0000080	MLEC	9761	Luciferase reporter assay//Reporter assay//Western blot	15131085|19748357	Skin
hsa-mir-24-3p	MIMAT0000080	JADE3	9767	Microarray	19748357	Skin
hsa-mir-24-3p	MIMAT0000080	RNF144A	9781	Microarray	19748357	Skin
hsa-mir-24-3p	MIMAT0000080	MATR3	9782	Microarray//PAR-CLIP	19748357|23592263|26701625	Skin
hsa-mir-24-3p	MIMAT0000080	TSC22D2	9819	HITS-CLIP	23824327	Skin
hsa-mir-24-3p	MIMAT0000080	MED24	9862	Microarray	19748357	Skin
hsa-mir-24-3p	MIMAT0000080	OXSR1	9943	Microarray	19748357	Skin
hsa-mir-24-3p	MIMAT0000080	RCE1	9986	Microarray	19748357	Skin
hsa-mir-24-3p	MIMAT0000080	BCL2L11	10018	Luciferase reporter assay//PAR-CLIP//qRT-PCR//Western blot	18308931|23592263|24398324|23446348|21572407|20371350|26758252|27292025	Skin
hsa-mir-24-3p	MIMAT0000080	MED16	10025	HITS-CLIP//Microarray	19748357|23824327	Skin
hsa-mir-24-3p	MIMAT0000080	SCAMP2	10066	PAR-CLIP	21572407	Skin
hsa-mir-24-3p	MIMAT0000080	CTDSP2	10106	Microarray	19748357	Skin
hsa-mir-24-3p	MIMAT0000080	WASF2	10163	PAR-CLIP	27292025	Skin
hsa-mir-24-3p	MIMAT0000080	SLC25A15	10166	Microarray	19748357	Skin
hsa-mir-24-3p	MIMAT0000080	TNK2	10188	Luciferase reporter assay//qRT-PCR//Western blot	28189676	Skin
hsa-mir-24-3p	MIMAT0000080	PSME3	10197	Microarray	19748357	Skin
hsa-mir-24-3p	MIMAT0000080	PLIN3	10226	Microarray	19748357	Skin
hsa-mir-24-3p	MIMAT0000080	DCAF7	10238	HITS-CLIP	23824327	Skin
hsa-mir-24-3p	MIMAT0000080	NET1	10276	Microarray	19748357	Skin
hsa-mir-24-3p	MIMAT0000080	CWC27	10283	Microarray	19748357	Skin
hsa-mir-24-3p	MIMAT0000080	PAK4	10298	HITS-CLIP//Luciferase reporter assay//Microarray	19748357|23071155|23824327	Skin
hsa-mir-24-3p	MIMAT0000080	SCML2	10389	PAR-CLIP//Sequencing	20371350	Skin
hsa-mir-24-3p	MIMAT0000080	ACAA2	10449	HITS-CLIP	23824327	Skin
hsa-mir-24-3p	MIMAT0000080	TACC3	10460	Luciferase reporter assay//Microarray//qRT-PCR//Western blot	23174883	Skin
hsa-mir-24-3p	MIMAT0000080	CRTAP	10491	HITS-CLIP//PAR-CLIP	23592263|23824327	Skin
hsa-mir-24-3p	MIMAT0000080	UBD	10537	Microarray//qRT-PCR	19748357	Skin
hsa-mir-24-3p	MIMAT0000080	PDLIM5	10611	HITS-CLIP	23824327	Skin
hsa-mir-24-3p	MIMAT0000080	CTCF	10664	Microarray	19748357	Skin
hsa-mir-24-3p	MIMAT0000080	NFAT5	10725	Microarray//qRT-PCR	19296935|19748357	Skin
hsa-mir-24-3p	MIMAT0000080	KIF1C	10749	HITS-CLIP	23824327	Skin
hsa-mir-24-3p	MIMAT0000080	NEK6	10783	Microarray	19748357	Skin
hsa-mir-24-3p	MIMAT0000080	TUBGCP2	10844	Microarray	19748357	Skin
hsa-mir-24-3p	MIMAT0000080	TOMM34	10953	Microarray	19748357	Skin
hsa-mir-24-3p	MIMAT0000080	METAP2	10988	Microarray	19748357	Skin
hsa-mir-24-3p	MIMAT0000080	ADRM1	11047	Microarray	19748357	Skin
hsa-mir-24-3p	MIMAT0000080	OGFR	11054	Microarray	19748357	Skin
hsa-mir-24-3p	MIMAT0000080	ABHD2	11057	PAR-CLIP	23592263	Skin
hsa-mir-24-3p	MIMAT0000080	UBE2C	11065	Microarray	19748357	Skin
hsa-mir-24-3p	MIMAT0000080	EXOSC8	11340	Microarray	19748357	Skin
hsa-mir-24-3p	MIMAT0000080	MTF2	22823	Microarray	19748357	Skin
hsa-mir-24-3p	MIMAT0000080	AAK1	22848	HITS-CLIP	23824327	Skin
hsa-mir-24-3p	MIMAT0000080	BTBD3	22903	Microarray	19748357	Skin
hsa-mir-24-3p	MIMAT0000080	NCBP2	22916	Microarray	19748357	Skin
hsa-mir-24-3p	MIMAT0000080	GGA2	23062	HITS-CLIP//Microarray	19296935|23824327	Skin
hsa-mir-24-3p	MIMAT0000080	SETX	23064	PAR-CLIP	23592263	Skin
hsa-mir-24-3p	MIMAT0000080	AVL9	23080	HITS-CLIP	23824327	Skin
hsa-mir-24-3p	MIMAT0000080	HIC2	23119	Microarray	19748357	Skin
hsa-mir-24-3p	MIMAT0000080	POGZ	23126	PAR-CLIP	24398324	Skin
hsa-mir-24-3p	MIMAT0000080	RAD54L2	23132	HITS-CLIP	23824327	Skin
hsa-mir-24-3p	MIMAT0000080	PACS2	23241	HITS-CLIP	23824327	Skin
hsa-mir-24-3p	MIMAT0000080	DDHD2	23259	Microarray	19748357	Skin
hsa-mir-24-3p	MIMAT0000080	NEDD4L	23327	Microarray	19748357	Skin
hsa-mir-24-3p	MIMAT0000080	KHNYN	23351	Microarray	19748357	Skin
hsa-mir-24-3p	MIMAT0000080	ARHGEF18	23370	Microarray	19748357	Skin
hsa-mir-24-3p	MIMAT0000080	NCSTN	23385	ELISA//Luciferase reporter assay	25100943	Skin
hsa-mir-24-3p	MIMAT0000080	ABCB10	23456	Microarray	19748357	Skin
hsa-mir-24-3p	MIMAT0000080	ABCB9	23457	Luciferase reporter assay//qRT-PCR//Western blot	27895747	Skin
hsa-mir-24-3p	MIMAT0000080	ZNF281	23528	HITS-CLIP	23824327|27418678	Skin
hsa-mir-24-3p	MIMAT0000080	TNPO3	23534	Microarray//PAR-CLIP	19748357|23446348|21572407	Skin
hsa-mir-24-3p	MIMAT0000080	KPNA6	23633	Microarray	19748357	Skin
hsa-mir-24-3p	MIMAT0000080	WWTR1	25937	HITS-CLIP	23824327	Skin
hsa-mir-24-3p	MIMAT0000080	LSM14A	26065	HITS-CLIP//PAR-CLIP	20371350|23824327|27418678|28735896	Skin
hsa-mir-24-3p	MIMAT0000080	DCAF4	26094	Microarray	19748357	Skin
hsa-mir-24-3p	MIMAT0000080	SERGEF	26297	Microarray	19748357	Skin
hsa-mir-24-3p	MIMAT0000080	NARF	26502	Microarray	19748357	Skin
hsa-mir-24-3p	MIMAT0000080	RNF11	26994	Sequencing	20371350	Skin
hsa-mir-24-3p	MIMAT0000080	SESN1	27244	Microarray//PAR-CLIP//Sequencing	20371350|19748357|26701625	Skin
hsa-mir-24-3p	MIMAT0000080	TOR2A	27433	PAR-CLIP	23592263|27292025	Skin
hsa-mir-24-3p	MIMAT0000080	CCDC59	29080	HITS-CLIP//Microarray	19748357|19536157	Skin
hsa-mir-24-3p	MIMAT0000080	COMMD9	29099	Microarray	19748357	Skin
hsa-mir-24-3p	MIMAT0000080	PACSIN3	29763	Microarray	19748357	Skin
hsa-mir-24-3p	MIMAT0000080	CARD10	29775	Luciferase reporter assay//Microarray//qRT-PCR//Western blot	19748357|26252200	Skin
hsa-mir-24-3p	MIMAT0000080	ALG5	29880	Microarray	19748357	Skin
hsa-mir-24-3p	MIMAT0000080	SNX12	29934	CLASH	23622248	Skin
hsa-mir-24-3p	MIMAT0000080	STRN3	29966	HITS-CLIP	23824327	Skin
hsa-mir-24-3p	MIMAT0000080	EHD2	30846	HITS-CLIP	23824327	Skin
hsa-mir-24-3p	MIMAT0000080	AK3	50808	Microarray	19748357	Skin
hsa-mir-24-3p	MIMAT0000080	COPS7A	50813	Microarray	19748357	Skin
hsa-mir-24-3p	MIMAT0000080	HDDC2	51020	PAR-CLIP	21572407	Skin
hsa-mir-24-3p	MIMAT0000080	MRPL27	51264	Microarray	19748357	Skin
hsa-mir-24-3p	MIMAT0000080	IER5	51278	HITS-CLIP	23824327	Skin
hsa-mir-24-3p	MIMAT0000080	AMOTL2	51421	PAR-CLIP	23592263	Skin
hsa-mir-24-3p	MIMAT0000080	DTL	51514	Microarray	19748357	Skin
hsa-mir-24-3p	MIMAT0000080	MIS18A	54069	Microarray	19748357	Skin
hsa-mir-24-3p	MIMAT0000080	PRR13	54458	HITS-CLIP	23824327	Skin
[truncated: 6,057 more rows]
